# Supplementary material for: 2,7-Bis(2-nitro­phen­yl)-9-octyl-9H-carbazole
Source: Acta Crystallogr Sect E Struct Rep Online. 2012 Mar 31;68(Pt 4):o1249. doi: 10.1107/S1600536812012780 (PMC3344178; doi:10.1107/S1600536812012780)
Supplement: Supplementary file 1 [file e-68-o1249-sup1.cif]

##############################################################################
#                                                                            #
# This CIF contains the data in a paper accepted for publication in          #
# Acta Crystallographica Section E. It conforms to the requirements of       #
# Notes for Authors for Acta Crystallographica Section E, and has been       #
# peer reviewed under the auspices of the IUCr Commission on Journals.       #
#                                                                            #
# Full details of the Crystallographic Information File format               #
# are given in the paper "The Crystallographic Information File (CIF):       #
# a New Standard Archive File for Crystallography" by S. R. Hall, F. H.      #
# Allen and I. D. Brown [Acta Cryst. (1991), A47, 655-685].                  #
#                                                                            #
# The current version of the core CIF dictionary is obtainable from          #
# ftp://ftp.iucr.org/pub/cif_core.dic.                                       #
#                                                                            #
# Software is freely available for graphical display of the structure(s)     #
# in this CIF. For information consult the CIF software page                 #
# http://www.iucr.org/resources/cif/software.                                #
#                                                                            #
# This file may be used for bona fide research purposes within the           #
# scientific community so long as proper attribution is given to the journal # 
# article from which it was obtained.                                        #
#                                                                            #
##############################################################################
data_I
_audit_creation_method     SHELXL-97
_chemical_name_systematic
;
2,7-Bis(2-nitrophenyl)-9-octyl-9<i>H</i>-carbazole
;
_chemical_name_common     ?
_chemical_formula_moiety     'C32 H31 N3 O4'
_chemical_formula_sum     'C32 H31 N3 O4'
_chemical_formula_iupac     'C32 H31 N3 O4'
_chemical_formula_weight     521.60
_chemical_melting_point     411
_symmetry_cell_setting     monoclinic
_symmetry_space_group_name_H-M     'P 21/c'
_symmetry_space_group_name_Hall     '-P 2ybc'
loop_
    _symmetry_equiv_pos_as_xyz
    'x, y, z'
    '-x, y+1/2, -z+1/2'
    '-x, -y, -z'
    'x, -y-1/2, z-1/2'
_cell_length_a     8.722(2)
_cell_length_b     7.987(2)
_cell_length_c     39.508(11)
_cell_angle_alpha     90.00
_cell_angle_beta     95.044(6)
_cell_angle_gamma     90.00
_cell_volume     2741.5(13)
_cell_formula_units_Z     4
_cell_measurement_reflns_used     951
_cell_measurement_theta_min     2.3
_cell_measurement_theta_max     20.4
_cell_measurement_temperature     173(2)
_exptl_crystal_description     needle
_exptl_crystal_colour     green
_exptl_crystal_size_max     0.50
_exptl_crystal_size_mid     0.04
_exptl_crystal_size_min     0.04
_exptl_crystal_density_diffrn     1.264
_exptl_crystal_density_meas     ?
_exptl_crystal_density_method     'not measured'
_exptl_crystal_F_000     1104
_exptl_absorpt_coefficient_mu     0.084
_exptl_absorpt_correction_type     none
_exptl_special_details
;
^1^H-NMR (400 MHz, CDCl~3~): \d = 0.81 (m, 3 H, CH~3~), 1.20 - 1.40 (m, 10 H,
CH~2~), 1.91 (qui, 2 H, \b-CH~2~), 4.28 (t, 2 H, N---CH~2~), 7.18 (dd, J = 8.1
Hz, J= 1.2 Hz, 2 H), 7.34 (s, 2 H, 1-H, 8-H, carbazol), 7.49 (ddd, 2 H, 4-H
phenyl), 7.56 - 7.68 (m, 4 H), 7.86 (d, 2 H, J = 7.5 Hz), 8.13 (d, 2 H, J = 8
Hz)
^13^C-NMR (75 MHz, CDCl~3~): \d = 14.1, 22.6, 27.3, 28.9, 29.1, 29.3, 31.8,
43.3, 108.3, 119.2, 120.8, 122.4, 124.0, 128.0, 132.1, 132.3, 135.1, 137.0,
141.0, 149.8.
ESI-MS: (<i>M</i>+H^+^): m/<i>z</i> = 522
;
_diffrn_ambient_temperature     173(2)
_diffrn_radiation_type     MoK\a
_diffrn_radiation_wavelength     0.71073
_diffrn_radiation_monochromator     graphite
_diffrn_measurement_device_type     'Bruker SMART APEXII'
_diffrn_measurement_device     '\k-geometry diffractometer'
_diffrn_measurement_method     'CCD scan'
_diffrn_detector_area_resol_mean     ?
_diffrn_reflns_number     15053
_diffrn_reflns_av_R_equivalents     0.0987
_diffrn_reflns_av_sigmaI/netI     0.1397
_diffrn_reflns_theta_min     2.07
_diffrn_reflns_theta_max     27.96
_diffrn_reflns_theta_full     27.96
_diffrn_measured_fraction_theta_max     0.987
_diffrn_measured_fraction_theta_full     0.987
_diffrn_reflns_limit_h_min     -11
_diffrn_reflns_limit_h_max     11
_diffrn_reflns_limit_k_min     -9
_diffrn_reflns_limit_k_max     10
_diffrn_reflns_limit_l_min     -51
_diffrn_reflns_limit_l_max     52
_diffrn_standards_number     ?
_diffrn_standards_interval_count     ?
_diffrn_standards_interval_time     ?
_diffrn_standards_decay_%     ?
_refine_special_details
;
Refinement of <i>F</i>^2^ against ALL reflections. The weighted <i>R</i>-factor
<i>wR</i> and goodness of fit <i>S</i> are based on <i>F</i>^2^, conventional
<i>R</i>-factors <i>R</i> are based on <i>F</i>, with <i>F</i> set to zero for
negative <i>F</i>^2^. The threshold expression of <i>F</i>^2^ >
\s(<i>F</i>^2^) is used only for calculating <i>R</i>-factors(gt) <i>etc</i>.
and is not relevant to the choice of reflections for refinement.
<i>R</i>-factors based on <i>F</i>^2^ are statistically about twice as large
as those based on <i>F</i>, and <i>R</i>- factors based on ALL data will be
even larger.
;
_reflns_number_total     6525
_reflns_number_gt     2814
_reflns_threshold_expression     I>2\s(I)
_refine_ls_structure_factor_coef     Fsqd
_refine_ls_matrix_type     full
_refine_ls_R_factor_all     0.1786
_refine_ls_R_factor_gt     0.0615
_refine_ls_wR_factor_ref     0.1367
_refine_ls_wR_factor_obs     0.1030
_refine_ls_goodness_of_fit_ref     0.929
_refine_ls_restrained_S_all     0.929
_refine_ls_number_reflns     6525
_refine_ls_number_parameters     353
_refine_ls_number_restraints     0
_refine_ls_hydrogen_treatment     constr
_refine_ls_weighting_scheme     calc
_refine_ls_weighting_details
         'calc w=1/[\s^2^(Fo^2^)+(0.0415P)^2^+0.0000P] where P=(Fo^2^+2Fc^2^)/3'
_atom_sites_solution_hydrogens     geom
_atom_sites_solution_primary     direct
_atom_sites_solution_secondary     difmap
_refine_ls_shift/su_max     0.000
_refine_ls_shift/su_mean     0.000
_refine_diff_density_max     0.219
_refine_diff_density_min     -0.220
_refine_ls_extinction_method     none
_refine_ls_extinction_coef     ?
loop_
    _atom_type_symbol
    _atom_type_description
    _atom_type_scat_dispersion_real
    _atom_type_scat_dispersion_imag
    _atom_type_scat_source
    'C' 'C' 0.0033 0.0016
                         'International Tables Vol C Tables 4.2.6.8 and 6.1.1.4'
    'H' 'H' 0.0000 0.0000
                         'International Tables Vol C Tables 4.2.6.8 and 6.1.1.4'
    'N' 'N' 0.0061 0.0033
                         'International Tables Vol C Tables 4.2.6.8 and 6.1.1.4'
    'O' 'O' 0.0106 0.0060
                         'International Tables Vol C Tables 4.2.6.8 and 6.1.1.4'
_computing_data_collection     'APEX2 (Bruker, 2004)'
_computing_cell_refinement     'SAINT (Bruker, 2004)'
_computing_data_reduction     'SAINT (Bruker, 2004)'
_computing_structure_solution     'SIR97 (Altomare <i>et al.</i>, 1999)'
_computing_structure_refinement     'SHELXL97 (Sheldrick, 2008)'
_computing_molecular_graphics     'PLATON (Spek, 2009)'
_computing_publication_material     'PLATON (Spek, 2009)'
loop_
    _atom_site_type_symbol
    _atom_site_label
    _atom_site_fract_x
    _atom_site_fract_y
    _atom_site_fract_z
    _atom_site_U_iso_or_equiv
    _atom_site_adp_type
    _atom_site_calc_flag
    _atom_site_refinement_flags
    _atom_site_occupancy
    _atom_site_symmetry_multiplicity
    _atom_site_disorder_assembly
    _atom_site_disorder_group
    C C1 0.1501(3) 0.0908(3) 0.07930(6) 0.0281(6) Uani d . 1 1 . .
    H H1 0.2497 0.0686 0.0901 0.034 Uiso calc R 1 1 . .
    C C2 0.0823(3) -0.0170(3) 0.05459(6) 0.0281(6) Uani d . 1 1 . .
    C C3 -0.0668(3) 0.0158(3) 0.03934(6) 0.0294(7) Uani d . 1 1 . .
    H H3 -0.1128 -0.0593 0.0228 0.035 Uiso calc R 1 1 . .
    C C4 -0.1471(3) 0.1566(3) 0.04823(6) 0.0295(6) Uani d . 1 1 . .
    H H4 -0.2474 0.1779 0.0377 0.035 Uiso calc R 1 1 . .
    C C4A -0.0806(3) 0.2665(3) 0.07251(6) 0.0268(6) Uani d . 1 1 . .
    C C4B -0.1301(3) 0.4184(3) 0.08774(6) 0.0271(6) Uani d . 1 1 . .
    C C5 -0.2635(3) 0.5156(4) 0.08451(7) 0.0340(7) Uani d . 1 1 . .
    H H5 -0.3474 0.4841 0.0689 0.041 Uiso calc R 1 1 . .
    C C6 -0.2731(3) 0.6580(3) 0.10414(7) 0.0350(7) Uani d . 1 1 . .
    H H6 -0.3635 0.7248 0.1015 0.042 Uiso calc R 1 1 . .
    C C7 -0.1520(3) 0.7057(3) 0.12791(6) 0.0302(7) Uani d . 1 1 . .
    C C8 -0.0166(3) 0.6129(3) 0.13098(6) 0.0303(7) Uani d . 1 1 . .
    H H8 0.0681 0.6467 0.1462 0.036 Uiso calc R 1 1 . .
    C C8A -0.0080(3) 0.4701(3) 0.11135(6) 0.0272(6) Uani d . 1 1 . .
    N N9 0.1124(2) 0.3575(3) 0.11075(5) 0.0296(6) Uani d . 1 1 . .
    C C9A 0.0684(3) 0.2310(3) 0.08774(6) 0.0265(6) Uani d . 1 1 . .
    C C10 0.2587(3) 0.3693(3) 0.13157(6) 0.0323(7) Uani d . 1 1 . .
    H H10A 0.2981 0.4852 0.1305 0.039 Uiso calc R 1 1 . .
    H H10B 0.3344 0.2941 0.1221 0.039 Uiso calc R 1 1 . .
    C C11 0.2451(3) 0.3226(4) 0.16865(6) 0.0353(7) Uani d . 1 1 . .
    H H11A 0.1706 0.3987 0.1783 0.042 Uiso calc R 1 1 . .
    H H11B 0.2049 0.2071 0.1698 0.042 Uiso calc R 1 1 . .
    C C12 0.3993(3) 0.3338(4) 0.18988(7) 0.0351(7) Uani d . 1 1 . .
    H H12A 0.4665 0.2415 0.1834 0.042 Uiso calc R 1 1 . .
    H H12B 0.4498 0.4408 0.1849 0.042 Uiso calc R 1 1 . .
    C C13 0.3825(3) 0.3236(4) 0.22768(7) 0.0361(7) Uani d . 1 1 . .
    H H13A 0.3269 0.2191 0.2323 0.043 Uiso calc R 1 1 . .
    H H13B 0.3183 0.4187 0.2341 0.043 Uiso calc R 1 1 . .
    C C14 0.5335(3) 0.3266(4) 0.25009(6) 0.0346(7) Uani d . 1 1 . .
    H H14A 0.5926 0.2240 0.2458 0.042 Uiso calc R 1 1 . .
    H H14B 0.5950 0.4240 0.2437 0.042 Uiso calc R 1 1 . .
    C C15 0.5117(3) 0.3369(4) 0.28762(6) 0.0358(7) Uani d . 1 1 . .
    H H15A 0.4468 0.2416 0.2936 0.043 Uiso calc R 1 1 . .
    H H15B 0.4549 0.4411 0.2918 0.043 Uiso calc R 1 1 . .
    C C16 0.6591(3) 0.3349(4) 0.31096(7) 0.0393(8) Uani d . 1 1 . .
    H H16A 0.7267 0.4268 0.3044 0.047 Uiso calc R 1 1 . .
    H H16B 0.7135 0.2279 0.3079 0.047 Uiso calc R 1 1 . .
    C C17 0.6310(4) 0.3547(4) 0.34818(7) 0.0545(9) Uani d . 1 1 . .
    H H17A 0.5803 0.4622 0.3515 0.082 Uiso calc R 1 1 . .
    H H17B 0.7296 0.3512 0.3621 0.082 Uiso calc R 1 1 . .
    H H17C 0.5650 0.2634 0.3549 0.082 Uiso calc R 1 1 . .
    C C18 0.1673(3) -0.1675(3) 0.04443(6) 0.0258(6) Uani d . 1 1 . .
    C C19 0.3244(3) -0.1658(3) 0.03964(6) 0.0278(6) Uani d . 1 1 . .
    C C20 0.4070(3) -0.3068(3) 0.03240(7) 0.0331(7) Uani d . 1 1 . .
    H H20 0.5144 -0.2999 0.0301 0.040 Uiso calc R 1 1 . .
    C C21 0.3302(4) -0.4589(4) 0.02854(7) 0.0403(8) Uani d . 1 1 . .
    H H21 0.3847 -0.5576 0.0235 0.048 Uiso calc R 1 1 . .
    C C22 0.1740(4) -0.4661(4) 0.03203(7) 0.0397(8) Uani d . 1 1 . .
    H H22 0.1205 -0.5693 0.0289 0.048 Uiso calc R 1 1 . .
    C C23 0.0956(3) -0.3233(3) 0.04001(6) 0.0347(7) Uani d . 1 1 . .
    H H23 -0.0114 -0.3314 0.0426 0.042 Uiso calc R 1 1 . .
    N N24 0.4094(3) -0.0065(3) 0.04073(6) 0.0338(6) Uani d . 1 1 . .
    O O25 0.5191(2) 0.0084(3) 0.06205(6) 0.0545(6) Uani d . 1 1 . .
    O O26 0.3683(2) 0.1017(2) 0.01991(5) 0.0440(6) Uani d . 1 1 . .
    C C27 -0.1633(3) 0.8555(3) 0.14989(7) 0.0304(7) Uani d . 1 1 . .
    C C28 -0.1202(3) 0.8539(3) 0.18486(6) 0.0296(7) Uani d . 1 1 . .
    C C29 -0.1115(3) 0.9962(4) 0.20483(7) 0.0383(7) Uani d . 1 1 . .
    H H29 -0.0766 0.9900 0.2283 0.046 Uiso calc R 1 1 . .
    C C30 -0.1546(3) 1.1479(4) 0.19000(8) 0.0428(8) Uani d . 1 1 . .
    H H30 -0.1502 1.2473 0.2033 0.051 Uiso calc R 1 1 . .
    C C31 -0.2040(4) 1.1544(4) 0.15588(8) 0.0440(8) Uani d . 1 1 . .
    H H31 -0.2362 1.2581 0.1459 0.053 Uiso calc R 1 1 . .
    C C32 -0.2070(3) 1.0114(3) 0.13615(7) 0.0389(7) Uani d . 1 1 . .
    H H32 -0.2398 1.0193 0.1126 0.047 Uiso calc R 1 1 . .
    N N33 -0.0912(3) 0.6934(3) 0.20279(6) 0.0417(7) Uani d . 1 1 . .
    O O34 -0.1798(3) 0.5768(2) 0.19591(5) 0.0500(6) Uani d . 1 1 . .
    O O35 0.0185(3) 0.6880(3) 0.22437(6) 0.0664(7) Uani d . 1 1 . .
loop_
    _atom_site_aniso_label
    _atom_site_aniso_U_11
    _atom_site_aniso_U_22
    _atom_site_aniso_U_33
    _atom_site_aniso_U_12
    _atom_site_aniso_U_13
    _atom_site_aniso_U_23
    C1 0.0242(16) 0.0352(16) 0.0244(14) 0.0019(13) -0.0007(12) 0.0019(13)
    C2 0.0278(17) 0.0343(16) 0.0222(13) -0.0012(13) 0.0027(12) 0.0011(13)
    C3 0.0278(17) 0.0376(17) 0.0226(13) -0.0033(14) 0.0020(11) -0.0034(13)
    C4 0.0222(16) 0.0418(17) 0.0242(13) 0.0014(14) 0.0004(11) 0.0039(14)
    C4A 0.0253(17) 0.0349(16) 0.0208(13) 0.0013(13) 0.0044(11) 0.0024(13)
    C4B 0.0257(17) 0.0352(16) 0.0198(13) 0.0039(13) -0.0004(11) 0.0024(13)
    C5 0.0271(17) 0.0465(18) 0.0268(14) 0.0034(14) -0.0074(12) 0.0002(14)
    C6 0.0317(18) 0.0416(18) 0.0312(15) 0.0136(14) -0.0009(13) 0.0010(15)
    C7 0.0340(18) 0.0303(16) 0.0264(14) 0.0052(13) 0.0030(13) 0.0034(13)
    C8 0.0303(18) 0.0339(17) 0.0263(14) 0.0030(13) -0.0008(12) 0.0007(13)
    C8A 0.0250(17) 0.0322(16) 0.0241(13) 0.0036(13) 0.0004(12) 0.0016(13)
    N9 0.0249(14) 0.0373(14) 0.0250(11) 0.0035(11) -0.0076(10) -0.0025(11)
    C9A 0.0284(17) 0.0319(16) 0.0192(12) -0.0024(13) 0.0017(11) -0.0025(12)
    C10 0.0274(17) 0.0378(17) 0.0303(15) 0.0021(13) -0.0051(12) -0.0058(14)
    C11 0.0356(18) 0.0381(17) 0.0310(15) 0.0054(14) -0.0045(13) -0.0007(14)
    C12 0.0349(18) 0.0360(17) 0.0326(15) 0.0034(14) -0.0074(13) -0.0042(14)
    C13 0.0346(18) 0.0395(17) 0.0327(15) 0.0013(14) -0.0052(13) -0.0023(14)
    C14 0.0384(19) 0.0341(17) 0.0294(15) -0.0002(14) -0.0072(13) -0.0036(13)
    C15 0.0397(19) 0.0371(17) 0.0294(15) 0.0009(14) -0.0045(13) -0.0031(14)
    C16 0.0403(19) 0.0414(18) 0.0345(16) 0.0066(15) -0.0067(14) -0.0060(15)
    C17 0.070(3) 0.054(2) 0.0366(17) 0.0176(18) -0.0127(16) -0.0055(17)
    C18 0.0278(17) 0.0325(16) 0.0169(12) -0.0024(13) 0.0003(11) -0.0004(12)
    C19 0.0345(18) 0.0248(15) 0.0234(13) -0.0033(13) -0.0012(12) 0.0013(12)
    C20 0.0331(18) 0.0313(17) 0.0349(16) 0.0053(14) 0.0023(13) -0.0002(14)
    C21 0.053(2) 0.0267(17) 0.0412(17) 0.0063(15) 0.0052(15) 0.0017(14)
    C22 0.053(2) 0.0297(17) 0.0364(17) -0.0093(15) 0.0018(15) 0.0011(14)
    C23 0.0385(19) 0.0352(18) 0.0301(15) -0.0070(15) 0.0007(13) -0.0002(14)
    N24 0.0304(16) 0.0332(15) 0.0382(14) 0.0016(12) 0.0054(12) -0.0020(13)
    O25 0.0323(14) 0.0598(15) 0.0676(15) -0.0086(11) -0.0162(12) -0.0030(13)
    O26 0.0521(15) 0.0321(12) 0.0479(13) -0.0019(10) 0.0062(11) 0.0087(11)
    C27 0.0277(17) 0.0316(16) 0.0323(15) 0.0016(13) 0.0053(12) 0.0025(14)
    C28 0.0337(18) 0.0275(15) 0.0283(14) 0.0040(13) 0.0064(12) 0.0049(13)
    C29 0.0390(19) 0.0394(18) 0.0366(16) -0.0024(15) 0.0046(13) -0.0079(16)
    C30 0.048(2) 0.0298(17) 0.053(2) -0.0068(15) 0.0198(16) -0.0048(16)
    C31 0.051(2) 0.0314(18) 0.051(2) 0.0019(15) 0.0148(16) 0.0074(17)
    C32 0.044(2) 0.0357(17) 0.0376(16) 0.0007(15) 0.0061(14) 0.0064(15)
    N33 0.0542(19) 0.0428(17) 0.0287(13) 0.0105(14) 0.0078(13) 0.0047(13)
    O34 0.0712(17) 0.0279(12) 0.0522(14) 0.0002(11) 0.0137(12) 0.0040(11)
    O35 0.0716(18) 0.0771(18) 0.0473(14) 0.0137(14) -0.0129(13) 0.0204(13)
_geom_special_details
;
All e.s.d.'s (except the e.s.d. in the dihedral angle between two l.s. planes)
are estimated using the full covariance matrix. The cell e.s.d.'s are taken
into account individually in the estimation of e.s.d.'s in distances, angles
and torsion angles; correlations between e.s.d.'s in cell parameters are only
used when they are defined by crystal symmetry. An approximate (isotropic)
treatment of cell e.s.d.'s is used for estimating e.s.d.'s involving l.s.
planes.
;
loop_
    _geom_bond_atom_site_label_1
    _geom_bond_atom_site_label_2
    _geom_bond_site_symmetry_2
    _geom_bond_distance
    _geom_bond_publ_flag
    C1 C9A . 1.384(3) ?
    C1 C2 . 1.393(3) ?
    C1 H1 . 0.9500 ?
    C2 C3 . 1.409(3) ?
    C2 C18 . 1.486(4) ?
    C3 C4 . 1.386(4) ?
    C3 H3 . 0.9500 ?
    C4 C4A . 1.388(3) ?
    C4 H4 . 0.9500 ?
    C4A C9A . 1.413(3) ?
    C4A C4B . 1.438(3) ?
    C4B C5 . 1.395(4) ?
    C4B C8A . 1.414(3) ?
    C5 C6 . 1.383(4) ?
    C5 H5 . 0.9500 ?
    C6 C7 . 1.403(4) ?
    C6 H6 . 0.9500 ?
    C7 C8 . 1.390(4) ?
    C7 C27 . 1.487(4) ?
    C8 C8A . 1.385(3) ?
    C8 H8 . 0.9500 ?
    C8A N9 . 1.385(3) ?
    N9 C9A . 1.390(3) ?
    N9 C10 . 1.459(3) ?
    C10 C11 . 1.526(4) ?
    C10 H10A . 0.9900 ?
    C10 H10B . 0.9900 ?
    C11 C12 . 1.524(4) ?
    C11 H11A . 0.9900 ?
    C11 H11B . 0.9900 ?
    C12 C13 . 1.515(4) ?
    C12 H12A . 0.9900 ?
    C12 H12B . 0.9900 ?
    C13 C14 . 1.522(4) ?
    C13 H13A . 0.9900 ?
    C13 H13B . 0.9900 ?
    C14 C15 . 1.514(4) ?
    C14 H14A . 0.9900 ?
    C14 H14B . 0.9900 ?
    C15 C16 . 1.515(4) ?
    C15 H15A . 0.9900 ?
    C15 H15B . 0.9900 ?
    C16 C17 . 1.520(4) ?
    C16 H16A . 0.9900 ?
    C16 H16B . 0.9900 ?
    C17 H17A . 0.9800 ?
    C17 H17B . 0.9800 ?
    C17 H17C . 0.9800 ?
    C18 C23 . 1.397(3) ?
    C18 C19 . 1.399(4) ?
    C19 C20 . 1.381(3) ?
    C19 N24 . 1.471(3) ?
    C20 C21 . 1.390(4) ?
    C20 H20 . 0.9500 ?
    C21 C22 . 1.382(4) ?
    C21 H21 . 0.9500 ?
    C22 C23 . 1.380(4) ?
    C22 H22 . 0.9500 ?
    C23 H23 . 0.9500 ?
    N24 O25 . 1.224(3) ?
    N24 O26 . 1.225(3) ?
    C27 C32 . 1.398(3) ?
    C27 C28 . 1.400(4) ?
    C28 C29 . 1.382(4) ?
    C28 N33 . 1.475(3) ?
    C29 C30 . 1.383(4) ?
    C29 H29 . 0.9500 ?
    C30 C31 . 1.379(4) ?
    C30 H30 . 0.9500 ?
    C31 C32 . 1.381(4) ?
    C31 H31 . 0.9500 ?
    C32 H32 . 0.9500 ?
    N33 O35 . 1.225(3) ?
    N33 O34 . 1.225(3) ?
loop_
    _geom_angle_atom_site_label_1
    _geom_angle_atom_site_label_2
    _geom_angle_atom_site_label_3
    _geom_angle_site_symmetry_1
    _geom_angle_site_symmetry_3
    _geom_angle
    _geom_angle_publ_flag
    C9A C1 C2 . . 118.2(2) ?
    C9A C1 H1 . . 120.9 ?
    C2 C1 H1 . . 120.9 ?
    C1 C2 C3 . . 120.3(2) ?
    C1 C2 C18 . . 119.8(2) ?
    C3 C2 C18 . . 119.9(2) ?
    C4 C3 C2 . . 120.7(2) ?
    C4 C3 H3 . . 119.7 ?
    C2 C3 H3 . . 119.7 ?
    C3 C4 C4A . . 119.9(2) ?
    C3 C4 H4 . . 120.1 ?
    C4A C4 H4 . . 120.1 ?
    C4 C4A C9A . . 118.7(2) ?
    C4 C4A C4B . . 134.4(3) ?
    C9A C4A C4B . . 106.8(2) ?
    C5 C4B C8A . . 118.1(2) ?
    C5 C4B C4A . . 135.2(2) ?
    C8A C4B C4A . . 106.6(2) ?
    C6 C5 C4B . . 119.8(2) ?
    C6 C5 H5 . . 120.1 ?
    C4B C5 H5 . . 120.1 ?
    C5 C6 C7 . . 121.3(2) ?
    C5 C6 H6 . . 119.4 ?
    C7 C6 H6 . . 119.4 ?
    C8 C7 C6 . . 119.8(2) ?
    C8 C7 C27 . . 118.5(2) ?
    C6 C7 C27 . . 121.7(2) ?
    C8A C8 C7 . . 118.5(2) ?
    C8A C8 H8 . . 120.7 ?
    C7 C8 H8 . . 120.7 ?
    N9 C8A C8 . . 128.5(2) ?
    N9 C8A C4B . . 109.1(2) ?
    C8 C8A C4B . . 122.3(2) ?
    C8A N9 C9A . . 108.5(2) ?
    C8A N9 C10 . . 125.1(2) ?
    C9A N9 C10 . . 126.4(2) ?
    C1 C9A N9 . . 128.9(2) ?
    C1 C9A C4A . . 122.3(2) ?
    N9 C9A C4A . . 108.9(2) ?
    N9 C10 C11 . . 112.8(2) ?
    N9 C10 H10A . . 109.0 ?
    C11 C10 H10A . . 109.0 ?
    N9 C10 H10B . . 109.0 ?
    C11 C10 H10B . . 109.0 ?
    H10A C10 H10B . . 107.8 ?
    C12 C11 C10 . . 112.0(2) ?
    C12 C11 H11A . . 109.2 ?
    C10 C11 H11A . . 109.2 ?
    C12 C11 H11B . . 109.2 ?
    C10 C11 H11B . . 109.2 ?
    H11A C11 H11B . . 107.9 ?
    C13 C12 C11 . . 112.5(2) ?
    C13 C12 H12A . . 109.1 ?
    C11 C12 H12A . . 109.1 ?
    C13 C12 H12B . . 109.1 ?
    C11 C12 H12B . . 109.1 ?
    H12A C12 H12B . . 107.8 ?
    C12 C13 C14 . . 114.7(2) ?
    C12 C13 H13A . . 108.6 ?
    C14 C13 H13A . . 108.6 ?
    C12 C13 H13B . . 108.6 ?
    C14 C13 H13B . . 108.6 ?
    H13A C13 H13B . . 107.6 ?
    C15 C14 C13 . . 113.2(2) ?
    C15 C14 H14A . . 108.9 ?
    C13 C14 H14A . . 108.9 ?
    C15 C14 H14B . . 108.9 ?
    C13 C14 H14B . . 108.9 ?
    H14A C14 H14B . . 107.8 ?
    C14 C15 C16 . . 115.0(2) ?
    C14 C15 H15A . . 108.5 ?
    C16 C15 H15A . . 108.5 ?
    C14 C15 H15B . . 108.5 ?
    C16 C15 H15B . . 108.5 ?
    H15A C15 H15B . . 107.5 ?
    C15 C16 C17 . . 112.8(3) ?
    C15 C16 H16A . . 109.0 ?
    C17 C16 H16A . . 109.0 ?
    C15 C16 H16B . . 109.0 ?
    C17 C16 H16B . . 109.0 ?
    H16A C16 H16B . . 107.8 ?
    C16 C17 H17A . . 109.5 ?
    C16 C17 H17B . . 109.5 ?
    H17A C17 H17B . . 109.5 ?
    C16 C17 H17C . . 109.5 ?
    H17A C17 H17C . . 109.5 ?
    H17B C17 H17C . . 109.5 ?
    C23 C18 C19 . . 115.1(2) ?
    C23 C18 C2 . . 121.7(2) ?
    C19 C18 C2 . . 123.1(2) ?
    C20 C19 C18 . . 123.7(2) ?
    C20 C19 N24 . . 116.2(2) ?
    C18 C19 N24 . . 120.1(2) ?
    C19 C20 C21 . . 118.7(3) ?
    C19 C20 H20 . . 120.6 ?
    C21 C20 H20 . . 120.6 ?
    C22 C21 C20 . . 119.7(3) ?
    C22 C21 H21 . . 120.2 ?
    C20 C21 H21 . . 120.2 ?
    C23 C22 C21 . . 120.1(3) ?
    C23 C22 H22 . . 120.0 ?
    C21 C22 H22 . . 120.0 ?
    C22 C23 C18 . . 122.6(3) ?
    C22 C23 H23 . . 118.7 ?
    C18 C23 H23 . . 118.7 ?
    O25 N24 O26 . . 123.9(2) ?
    O25 N24 C19 . . 117.7(2) ?
    O26 N24 C19 . . 118.3(2) ?
    C32 C27 C28 . . 115.6(3) ?
    C32 C27 C7 . . 121.3(2) ?
    C28 C27 C7 . . 122.9(2) ?
    C29 C28 C27 . . 123.5(3) ?
    C29 C28 N33 . . 116.2(2) ?
    C27 C28 N33 . . 120.1(2) ?
    C28 C29 C30 . . 118.6(3) ?
    C28 C29 H29 . . 120.7 ?
    C30 C29 H29 . . 120.7 ?
    C31 C30 C29 . . 119.8(3) ?
    C31 C30 H30 . . 120.1 ?
    C29 C30 H30 . . 120.1 ?
    C30 C31 C32 . . 120.6(3) ?
    C30 C31 H31 . . 119.7 ?
    C32 C31 H31 . . 119.7 ?
    C31 C32 C27 . . 121.7(3) ?
    C31 C32 H32 . . 119.1 ?
    C27 C32 H32 . . 119.1 ?
    O35 N33 O34 . . 124.5(3) ?
    O35 N33 C28 . . 117.1(3) ?
    O34 N33 C28 . . 118.4(2) ?
loop_
    _geom_torsion_atom_site_label_1
    _geom_torsion_atom_site_label_2
    _geom_torsion_atom_site_label_3
    _geom_torsion_atom_site_label_4
    _geom_torsion_site_symmetry_1
    _geom_torsion_site_symmetry_2
    _geom_torsion_site_symmetry_3
    _geom_torsion_site_symmetry_4
    _geom_torsion
    _geom_torsion_publ_flag
    C9A C1 C2 C3 . . . . -1.3(4) ?
    C9A C1 C2 C18 . . . . 179.1(2) ?
    C1 C2 C3 C4 . . . . 1.0(4) ?
    C18 C2 C3 C4 . . . . -179.3(2) ?
    C2 C3 C4 C4A . . . . -0.3(4) ?
    C3 C4 C4A C9A . . . . -0.2(4) ?
    C3 C4 C4A C4B . . . . -178.9(3) ?
    C4 C4A C4B C5 . . . . 0.3(5) ?
    C9A C4A C4B C5 . . . . -178.4(3) ?
    C4 C4A C4B C8A . . . . 179.5(3) ?
    C9A C4A C4B C8A . . . . 0.7(3) ?
    C8A C4B C5 C6 . . . .  0.0(4) ?
    C4A C4B C5 C6 . . . . 179.1(3) ?
    C4B C5 C6 C7 . . . . -1.2(4) ?
    C5 C6 C7 C8 . . . . 2.8(4) ?
    C5 C6 C7 C27 . . . . -178.1(2) ?
    C6 C7 C8 C8A . . . . -3.0(4) ?
    C27 C7 C8 C8A . . . . 177.8(2) ?
    C7 C8 C8A N9 . . . . -178.4(3) ?
    C7 C8 C8A C4B . . . . 1.8(4) ?
    C5 C4B C8A N9 . . . . 179.9(2) ?
    C4A C4B C8A N9 . . . . 0.5(3) ?
    C5 C4B C8A C8 . . . . -0.3(4) ?
    C4A C4B C8A C8 . . . . -179.6(2) ?
    C8 C8A N9 C9A . . . . 178.5(3) ?
    C4B C8A N9 C9A . . . . -1.6(3) ?
    C8 C8A N9 C10 . . . . -0.1(4) ?
    C4B C8A N9 C10 . . . . 179.8(2) ?
    C2 C1 C9A N9 . . . . -178.4(2) ?
    C2 C1 C9A C4A . . . . 0.8(4) ?
    C8A N9 C9A C1 . . . . -178.7(3) ?
    C10 N9 C9A C1 . . . . -0.2(4) ?
    C8A N9 C9A C4A . . . . 2.1(3) ?
    C10 N9 C9A C4A . . . . -179.4(2) ?
    C4 C4A C9A C1 . . . .  0.0(4) ?
    C4B C4A C9A C1 . . . . 179.0(2) ?
    C4 C4A C9A N9 . . . . 179.3(2) ?
    C4B C4A C9A N9 . . . . -1.7(3) ?
    C8A N9 C10 C11 . . . . 74.3(3) ?
    C9A N9 C10 C11 . . . . -104.0(3) ?
    N9 C10 C11 C12 . . . . 179.4(2) ?
    C10 C11 C12 C13 . . . . 168.0(2) ?
    C11 C12 C13 C14 . . . . 177.5(2) ?
    C12 C13 C14 C15 . . . . 173.2(2) ?
    C13 C14 C15 C16 . . . . 178.2(2) ?
    C14 C15 C16 C17 . . . . 177.0(2) ?
    C1 C2 C18 C23 . . . . 136.3(3) ?
    C3 C2 C18 C23 . . . . -43.3(3) ?
    C1 C2 C18 C19 . . . . -41.6(3) ?
    C3 C2 C18 C19 . . . . 138.7(3) ?
    C23 C18 C19 C20 . . . . -2.5(4) ?
    C2 C18 C19 C20 . . . . 175.6(2) ?
    C23 C18 C19 N24 . . . . 174.8(2) ?
    C2 C18 C19 N24 . . . . -7.2(4) ?
    C18 C19 C20 C21 . . . . 2.1(4) ?
    N24 C19 C20 C21 . . . . -175.3(2) ?
    C19 C20 C21 C22 . . . . -0.1(4) ?
    C20 C21 C22 C23 . . . . -1.4(4) ?
    C21 C22 C23 C18 . . . . 0.9(4) ?
    C19 C18 C23 C22 . . . . 1.0(4) ?
    C2 C18 C23 C22 . . . . -177.1(2) ?
    C20 C19 N24 O25 . . . . -61.9(3) ?
    C18 C19 N24 O25 . . . . 120.6(3) ?
    C20 C19 N24 O26 . . . . 116.7(3) ?
    C18 C19 N24 O26 . . . . -60.8(3) ?
    C8 C7 C27 C32 . . . . 127.9(3) ?
    C6 C7 C27 C32 . . . . -51.2(4) ?
    C8 C7 C27 C28 . . . . -47.1(4) ?
    C6 C7 C27 C28 . . . . 133.7(3) ?
    C32 C27 C28 C29 . . . . -3.7(4) ?
    C7 C27 C28 C29 . . . . 171.5(3) ?
    C32 C27 C28 N33 . . . . 172.1(2) ?
    C7 C27 C28 N33 . . . . -12.6(4) ?
    C27 C28 C29 C30 . . . . 3.3(4) ?
    N33 C28 C29 C30 . . . . -172.8(3) ?
    C28 C29 C30 C31 . . . . -0.4(4) ?
    C29 C30 C31 C32 . . . . -1.7(4) ?
    C30 C31 C32 C27 . . . . 1.1(4) ?
    C28 C27 C32 C31 . . . . 1.5(4) ?
    C7 C27 C32 C31 . . . . -173.9(3) ?
    C29 C28 N33 O35 . . . . -44.5(4) ?
    C27 C28 N33 O35 . . . . 139.3(3) ?
    C29 C28 N33 O34 . . . . 133.6(3) ?
    C27 C28 N33 O34 . . . . -42.6(4) ?
_iucr_refine_instructions_details
;
TITL nw2 in P 21/c
CELL  0.71073    8.7218    7.9870   39.5085   90.0000   95.0435   90.0000
ZERR  4           0.0024    0.0020    0.0106    0.0000    0.0061    0.0000
LATT   1
SYMM             - X ,    0.50000 + Y ,    0.50000 - Z
SFAC  C   H   N   O
UNIT  128  124  12  16
OMIT -2 56
OMIT 0 0 2
L.S. 4
FMAP 2
PLAN -20 .5 -.5
TEMP -100
SIZE  0.040        0.040        0.500
ACTA
BOND $H
CONF
MPLA C1 > C9A
MPLA C18 > C23
MPLA C27 > C32
MPLA C1 > C9A
WGHT    0.041500
FVAR       0.40557
C1    1    0.150101    0.090766    0.079297    11.00000    0.02422    0.03521 =
         0.02443    0.00192   -0.00067    0.00189
     0.00031 0.00032 0.00006 0.00165 0.00163 0.00137 0.00128 0.00116 0.00126
AFIX  43
H1    2    0.249746    0.068558    0.090057    11.00000   -1.20000
     0.00000 0.00000 0.00000 0.00000
AFIX   0
C2    1    0.082312   -0.016962    0.054593    11.00000    0.02784    0.03431 =
         0.02217    0.00112    0.00270   -0.00124
     0.00030 0.00033 0.00006 0.00170 0.00163 0.00131 0.00131 0.00117 0.00133
C3    1   -0.066794    0.015814    0.039338    11.00000    0.02785    0.03755 =
         0.02262   -0.00337    0.00196   -0.00329
     0.00030 0.00034 0.00006 0.00173 0.00167 0.00129 0.00132 0.00115 0.00137
AFIX  43
H3    2   -0.112776   -0.059340    0.022789    11.00000   -1.20000
     0.00000 0.00000 0.00000 0.00000
AFIX   0
C4    1   -0.147095    0.156635    0.048233    11.00000    0.02216    0.04178 =
         0.02416    0.00388    0.00039    0.00136
     0.00031 0.00033 0.00006 0.00158 0.00172 0.00134 0.00136 0.00112 0.00137
AFIX  43
H4    2   -0.247400    0.177934    0.037735    11.00000   -1.20000
     0.00000 0.00000 0.00000 0.00000
AFIX   0
C4A   1   -0.080649    0.266456    0.072508    11.00000    0.02526    0.03486 =
         0.02084    0.00245    0.00435    0.00131
     0.00030 0.00033 0.00006 0.00169 0.00162 0.00126 0.00129 0.00114 0.00127
C4B   1   -0.130118    0.418377    0.087745    11.00000    0.02575    0.03522 =
         0.01984    0.00243   -0.00042    0.00392
     0.00031 0.00032 0.00006 0.00171 0.00161 0.00129 0.00126 0.00115 0.00131
C5    1   -0.263456    0.515628    0.084507    11.00000    0.02714    0.04647 =
         0.02679    0.00017   -0.00744    0.00344
     0.00032 0.00036 0.00007 0.00173 0.00182 0.00139 0.00143 0.00118 0.00144
AFIX  43
H5    2   -0.347442    0.484145    0.068856    11.00000   -1.20000
     0.00000 0.00000 0.00000 0.00000
AFIX   0
C6    1   -0.273093    0.658028    0.104141    11.00000    0.03173    0.04157 =
         0.03118    0.00101   -0.00086    0.01356
     0.00032 0.00034 0.00007 0.00181 0.00177 0.00150 0.00147 0.00129 0.00142
AFIX  43
H6    2   -0.363467    0.724831    0.101472    11.00000   -1.20000
     0.00000 0.00000 0.00000 0.00000
AFIX   0
C7    1   -0.152029    0.705706    0.127913    11.00000    0.03400    0.03033 =
         0.02635    0.00338    0.00302    0.00518
     0.00032 0.00032 0.00006 0.00184 0.00160 0.00137 0.00129 0.00126 0.00133
C8    1   -0.016648    0.612929    0.130978    11.00000    0.03027    0.03389 =
         0.02625    0.00071   -0.00075    0.00297
     0.00032 0.00032 0.00006 0.00180 0.00166 0.00141 0.00130 0.00120 0.00132
AFIX  43
H8    2    0.068075    0.646741    0.146200    11.00000   -1.20000
     0.00000 0.00000 0.00000 0.00000
AFIX   0
C8A   1   -0.008019    0.470104    0.111348    11.00000    0.02500    0.03224 =
         0.02413    0.00162    0.00037    0.00364
     0.00030 0.00033 0.00006 0.00170 0.00158 0.00135 0.00127 0.00116 0.00130
N9    3    0.112415    0.357501    0.110747    11.00000    0.02489    0.03727 =
         0.02497   -0.00248   -0.00755    0.00350
     0.00025 0.00027 0.00005 0.00137 0.00137 0.00115 0.00110 0.00097 0.00111
C9A   1    0.068419    0.230969    0.087744    11.00000    0.02843    0.03188 =
         0.01923   -0.00247    0.00171   -0.00236
     0.00031 0.00032 0.00006 0.00171 0.00157 0.00124 0.00124 0.00114 0.00130
C10   1    0.258703    0.369298    0.131575    11.00000    0.02740    0.03783 =
         0.03034   -0.00583   -0.00512    0.00207
     0.00031 0.00034 0.00006 0.00171 0.00170 0.00147 0.00135 0.00124 0.00131
AFIX  23
H10A  2    0.298119    0.485243    0.130505    11.00000   -1.20000
     0.00000 0.00000 0.00000 0.00000
H10B  2    0.334351    0.294113    0.122082    11.00000   -1.20000
     0.00000 0.00000 0.00000 0.00000
AFIX   0
C11   1    0.245118    0.322625    0.168650    11.00000    0.03556    0.03814 =
         0.03098   -0.00067   -0.00450    0.00539
     0.00032 0.00035 0.00006 0.00180 0.00172 0.00148 0.00138 0.00128 0.00142
AFIX  23
H11A  2    0.170647    0.398684    0.178309    11.00000   -1.20000
     0.00000 0.00000 0.00000 0.00000
H11B  2    0.204865    0.207052    0.169785    11.00000   -1.20000
     0.00000 0.00000 0.00000 0.00000
AFIX   0
C12   1    0.399287    0.333799    0.189885    11.00000    0.03489    0.03598 =
         0.03262   -0.00424   -0.00739    0.00340
     0.00032 0.00035 0.00007 0.00180 0.00167 0.00149 0.00140 0.00128 0.00139
AFIX  23
H12A  2    0.466514    0.241508    0.183363    11.00000   -1.20000
     0.00000 0.00000 0.00000 0.00000
H12B  2    0.449842    0.440842    0.184863    11.00000   -1.20000
     0.00000 0.00000 0.00000 0.00000
AFIX   0
C13   1    0.382470    0.323602    0.227681    11.00000    0.03458    0.03945 =
         0.03270   -0.00226   -0.00517    0.00132
     0.00032 0.00036 0.00007 0.00183 0.00173 0.00154 0.00142 0.00131 0.00142
AFIX  23
H13A  2    0.326906    0.219131    0.232308    11.00000   -1.20000
     0.00000 0.00000 0.00000 0.00000
H13B  2    0.318268    0.418654    0.234138    11.00000   -1.20000
     0.00000 0.00000 0.00000 0.00000
AFIX   0
C14   1    0.533543    0.326572    0.250087    11.00000    0.03840    0.03411 =
         0.02943   -0.00355   -0.00721   -0.00018
     0.00032 0.00035 0.00006 0.00188 0.00170 0.00147 0.00134 0.00129 0.00137
AFIX  23
H14A  2    0.592600    0.224023    0.245805    11.00000   -1.20000
     0.00000 0.00000 0.00000 0.00000
H14B  2    0.595018    0.423967    0.243699    11.00000   -1.20000
     0.00000 0.00000 0.00000 0.00000
AFIX   0
C15   1    0.511693    0.336887    0.287617    11.00000    0.03967    0.03705 =
         0.02942   -0.00314   -0.00451    0.00087
     0.00033 0.00036 0.00006 0.00187 0.00170 0.00146 0.00140 0.00129 0.00144
AFIX  23
H15A  2    0.446837    0.241560    0.293646    11.00000   -1.20000
     0.00000 0.00000 0.00000 0.00000
H15B  2    0.454854    0.441074    0.291809    11.00000   -1.20000
     0.00000 0.00000 0.00000 0.00000
AFIX   0
C16   1    0.659101    0.334885    0.310961    11.00000    0.04027    0.04136 =
         0.03452   -0.00603   -0.00668    0.00657
     0.00033 0.00036 0.00007 0.00193 0.00178 0.00159 0.00148 0.00137 0.00147
AFIX  23
H16A  2    0.726703    0.426772    0.304409    11.00000   -1.20000
     0.00000 0.00000 0.00000 0.00000
H16B  2    0.713523    0.227863    0.307945    11.00000   -1.20000
     0.00000 0.00000 0.00000 0.00000
AFIX   0
C17   1    0.631028    0.354705    0.348185    11.00000    0.07004    0.05369 =
         0.03657   -0.00554   -0.01266    0.01758
     0.00040 0.00039 0.00007 0.00256 0.00214 0.00174 0.00166 0.00163 0.00185
AFIX 137
H17A  2    0.580347    0.462243    0.351497    11.00000   -1.50000
     0.00000 0.00000 0.00000 0.00000
H17B  2    0.729593    0.351234    0.362138    11.00000   -1.50000
     0.00000 0.00000 0.00000 0.00000
H17C  2    0.565046    0.263415    0.354914    11.00000   -1.50000
     0.00000 0.00000 0.00000 0.00000
AFIX   0
C18   1    0.167346   -0.167502    0.044430    11.00000    0.02776    0.03250 =
         0.01693   -0.00035    0.00032   -0.00241
     0.00030 0.00032 0.00006 0.00170 0.00159 0.00121 0.00123 0.00109 0.00133
C19   1    0.324408   -0.165757    0.039644    11.00000    0.03445    0.02484 =
         0.02343    0.00125   -0.00117   -0.00328
     0.00032 0.00032 0.00006 0.00181 0.00150 0.00131 0.00124 0.00118 0.00134
C20   1    0.407049   -0.306760    0.032402    11.00000    0.03312    0.03125 =
         0.03485   -0.00017    0.00232    0.00532
     0.00034 0.00033 0.00007 0.00181 0.00170 0.00157 0.00137 0.00128 0.00138
AFIX  43
H20   2    0.514380   -0.299923    0.030104    11.00000   -1.20000
     0.00000 0.00000 0.00000 0.00000
AFIX   0
C21   1    0.330151   -0.458942    0.028539    11.00000    0.05303    0.02672 =
         0.04119    0.00170    0.00518    0.00627
     0.00038 0.00035 0.00007 0.00235 0.00172 0.00171 0.00140 0.00153 0.00151
AFIX  43
H21   2    0.384676   -0.557573    0.023527    11.00000   -1.20000
     0.00000 0.00000 0.00000 0.00000
AFIX   0
C22   1    0.173986   -0.466059    0.032025    11.00000    0.05260    0.02969 =
         0.03643    0.00109    0.00175   -0.00925
     0.00037 0.00036 0.00007 0.00234 0.00171 0.00167 0.00140 0.00148 0.00155
AFIX  43
H22   2    0.120538   -0.569319    0.028919    11.00000   -1.20000
     0.00000 0.00000 0.00000 0.00000
AFIX   0
C23   1    0.095636   -0.323332    0.040013    11.00000    0.03848    0.03519 =
         0.03012   -0.00022    0.00069   -0.00695
     0.00034 0.00034 0.00006 0.00187 0.00176 0.00151 0.00141 0.00128 0.00145
AFIX  43
H23   2   -0.011368   -0.331361    0.042612    11.00000   -1.20000
     0.00000 0.00000 0.00000 0.00000
AFIX   0
N24   3    0.409351   -0.006475    0.040729    11.00000    0.03037    0.03324 =
         0.03821   -0.00203    0.00537    0.00156
     0.00027 0.00029 0.00006 0.00155 0.00146 0.00135 0.00127 0.00116 0.00118
O25   4    0.519117    0.008429    0.062051    11.00000    0.03230    0.05985 =
         0.06763   -0.00302   -0.01620   -0.00858
     0.00023 0.00026 0.00006 0.00137 0.00149 0.00152 0.00128 0.00116 0.00113
O26   4    0.368303    0.101742    0.019907    11.00000    0.05215    0.03215 =
         0.04793    0.00869    0.00623   -0.00187
     0.00024 0.00023 0.00005 0.00150 0.00120 0.00128 0.00106 0.00105 0.00100
C27   1   -0.163259    0.855508    0.149887    11.00000    0.02766    0.03162 =
         0.03225    0.00249    0.00527    0.00161
     0.00031 0.00033 0.00007 0.00169 0.00163 0.00149 0.00136 0.00122 0.00130
C28   1   -0.120183    0.853857    0.184862    11.00000    0.03369    0.02749 =
         0.02833    0.00488    0.00640    0.00401
     0.00031 0.00033 0.00006 0.00176 0.00154 0.00144 0.00133 0.00122 0.00128
C29   1   -0.111470    0.996224    0.204832    11.00000    0.03901    0.03944 =
         0.03659   -0.00791    0.00461   -0.00238
     0.00033 0.00035 0.00007 0.00192 0.00181 0.00160 0.00159 0.00133 0.00149
AFIX  43
H29   2   -0.076576    0.990038    0.228263    11.00000   -1.20000
     0.00000 0.00000 0.00000 0.00000
AFIX   0
C30   1   -0.154606    1.147902    0.189998    11.00000    0.04784    0.02982 =
         0.05343   -0.00485    0.01982   -0.00682
     0.00035 0.00036 0.00008 0.00212 0.00170 0.00201 0.00163 0.00160 0.00150
AFIX  43
H30   2   -0.150231    1.247275    0.203262    11.00000   -1.20000
     0.00000 0.00000 0.00000 0.00000
AFIX   0
C31   1   -0.203989    1.154358    0.155884    11.00000    0.05147    0.03137 =
         0.05093    0.00736    0.01482    0.00185
     0.00035 0.00037 0.00008 0.00223 0.00176 0.00201 0.00166 0.00161 0.00153
AFIX  43
H31   2   -0.236203    1.258089    0.145864    11.00000   -1.20000
     0.00000 0.00000 0.00000 0.00000
AFIX   0
C32   1   -0.207045    1.011436    0.136153    11.00000    0.04384    0.03572 =
         0.03758    0.00639    0.00607    0.00071
     0.00033 0.00035 0.00007 0.00204 0.00175 0.00165 0.00155 0.00138 0.00150
AFIX  43
H32   2   -0.239764    1.019291    0.112630    11.00000   -1.20000
     0.00000 0.00000 0.00000 0.00000
AFIX   0
N33   3   -0.091163    0.693446    0.202793    11.00000    0.05418    0.04283 =
         0.02871    0.00473    0.00780    0.01050
     0.00032 0.00032 0.00006 0.00192 0.00169 0.00133 0.00129 0.00129 0.00142
O34   4   -0.179769    0.576845    0.195909    11.00000    0.07122    0.02794 =
         0.05220    0.00397    0.01372    0.00020
     0.00027 0.00024 0.00005 0.00175 0.00120 0.00140 0.00110 0.00119 0.00114
O35   4    0.018495    0.688012    0.224368    11.00000    0.07158    0.07710 =
         0.04734    0.02041   -0.01286    0.01375
     0.00029 0.00029 0.00006 0.00183 0.00177 0.00136 0.00132 0.00130 0.00140
HKLF 4
;
data_global
_journal_date_recd_electronic     2012-03-19
_journal_date_accepted     2012-03-23
_journal_name_full     'Acta Crystallographica, Section E'
_journal_year     2012
_journal_volume     68
_journal_issue      4
_journal_page_first     o1249
_journal_page_last     o1249
_journal_paper_category     QO
_journal_paper_doi     10.1107/S1600536812012780
_journal_coeditor_code     RZ2725
_publ_contact_author_name     'Detert, Heiner'
_publ_contact_author_address
;
University Mainz
Duesbergweg 10-14
55099 Mainz
Germany
;
_publ_contact_author_email     'detert@uni-mainz.de'
_publ_contact_author_phone     '+496131-3924189'
_publ_section_title
;
2,7-Bis(2-nitrophenyl)-9-octyl-9<i>H</i>-carbazole
;
loop_
    _publ_author_name
    _publ_author_address
    'Wrobel, Norma'
;
University Mainz
Duesbergweg 10-14
55099 Mainz
Germany
;
    'Schollmeyer, Dieter'
;
University Mainz
Duesbergweg 10-14
55099 Mainz
Germany
;
    'Detert, Heiner'
;
University Mainz
Duesbergweg 10-14
55099 Mainz
Germany
;
