# Supplementary material for: 2,7-Bis(2-nitro­phen­yl)-9-octyl-9H-carbazole
Source: Acta Crystallogr Sect E Struct Rep Online. 2012 Mar 31;68(Pt 4):o1249. doi: 10.1107/S1600536812012780 (PMC3344178; doi:10.1107/S1600536812012780)
Supplement: Supplementary file 2 [file e-68-o1249-Isup2.hkl]

# 
# h,k,l, Fc-squared, Fo-squared, sigma(Fo-squared) and status flag 
# 
data_I
_shelx_title ' nw2 in P 21/c' 
_shelx_refln_list_code          4 
_shelx_F_calc_maximum      252.70 
_exptl_crystal_F_000      1104.00 
_reflns_d_resolution_high  0.7579 
 
loop_ 
 _symmetry_equiv_pos_as_xyz 
 'x, y, z' 
 '-x, y+1/2, -z+1/2' 
 '-x, -y, -z' 
 'x, -y-1/2, z-1/2' 
 
_cell_length_a     8.7218 
_cell_length_b     7.9870 
_cell_length_c    39.5085 
_cell_angle_alpha  90.000 
_cell_angle_beta   95.044 
_cell_angle_gamma  90.000 
 
_shelx_F_squared_multiplier     1.000 
 
loop_ 
 _refln_index_h 
 _refln_index_k 
 _refln_index_l 
 _refln_F_squared_calc 
 _refln_F_squared_meas 
 _refln_F_squared_sigma 
 _refln_observed_status 
   1   0   0    15928.64    15703.68    398.27 o 
   2   0   0        0.37      -26.04     26.04 o 
   3   0   0     5096.69     4975.50    154.40 o 
   4   0   0     7356.18     7689.03    229.32 o 
   5   0   0      139.62      162.89     43.21 o 
   6   0   0      121.03       49.98     37.22 o 
   7   0   0       45.50       48.88     46.52 o 
   8   0   0      690.99      702.05     85.42 o 
   9   0   0      199.02       53.82     62.98 o 
  10   0   0        0.47      -12.69     61.87 o 
  11   0   0       16.60       -1.51     65.94 o 
   1   1   0      609.46      563.81     23.27 o 
   2   1   0      639.76      603.17     32.55 o 
   3   1   0      116.19      148.09     23.35 o 
   4   1   0       38.94       28.57     24.13 o 
   5   1   0       33.70       36.68     26.05 o 
   6   1   0        0.03       16.41     27.57 o 
   7   1   0      987.98     1094.63     65.15 o 
   8   1   0      170.36      163.13     43.59 o 
   9   1   0       81.00       21.46     41.32 o 
  10   1   0       16.28       43.96     45.95 o 
  11   1   0        1.10       -2.65     48.05 o 
   0   2   0       88.43       96.18     16.31 o 
   1   2   0       19.76       17.05     11.50 o 
   2   2   0      141.08      188.52     13.72 o 
   3   2   0      161.04      145.74     13.60 o 
   4   2   0      422.60      460.24     24.49 o 
   5   2   0       29.96       63.87     17.58 o 
   6   2   0       82.29       98.29     31.73 o 
   7   2   0        9.57       38.03     54.04 o 
   8   2   0        3.86        0.71     36.34 o 
   9   2   0       31.42      -35.39     38.84 o 
  10   2   0       36.96       61.15     44.92 o 
  11   2   0        0.81      -60.43     60.43 o 
   1   3   0      581.87      604.91     23.45 o 
   2   3   0        1.27        8.89     13.65 o 
   3   3   0        0.96        6.04     12.99 o 
   4   3   0      121.38      129.50     30.21 o 
   5   3   0        3.07       -8.65     13.33 o 
   6   3   0        1.85       13.88     25.99 o 
   7   3   0       33.47       19.28     34.06 o 
   8   3   0       55.15      104.50     42.70 o 
   9   3   0        8.05       22.16     41.40 o 
  10   3   0        6.55       80.03     68.62 o 
   0   4   0      513.05      522.21     35.80 o 
   1   4   0        2.55       -1.97     13.17 o 
   2   4   0     2177.62     2249.44     43.52 o 
   3   4   0      113.51      139.56     16.96 o 
   4   4   0      763.90      779.31     31.34 o 
   5   4   0      103.98       48.56     30.67 o 
   6   4   0     1039.94      999.36     56.69 o 
   7   4   0      562.79      622.94     58.11 o 
   8   4   0      507.11      536.60     60.29 o 
   9   4   0        0.32      -44.95     44.95 o 
  10   4   0       83.19       39.76     94.61 o 
   1   5   0       20.22        3.90     16.51 o 
   2   5   0       27.66       63.56     17.35 o 
   3   5   0       37.75       31.58     24.52 o 
   4   5   0      255.24      246.37     28.54 o 
   5   5   0      163.57      184.84     29.41 o 
   6   5   0        5.59       30.57     23.52 o 
   7   5   0      601.87      638.00    105.17 o 
   8   5   0       20.94       61.85     83.73 o 
   9   5   0        4.80       17.31     84.57 o 
  10   5   0        2.38       14.91     93.31 o 
   0   6   0     8804.94     8922.83    273.25 o 
   1   6   0      101.39      128.74     22.86 o 
   2   6   0        0.00      -11.14     21.18 o 
   3   6   0      119.07      129.42     26.27 o 
   4   6   0        0.23      -12.10     23.14 o 
   5   6   0       22.15       23.67     23.69 o 
   6   6   0       17.48       20.91     35.25 o 
   7   6   0        0.00      -30.64     62.97 o 
   8   6   0       56.20       10.48     79.04 o 
   9   6   0        5.83       19.55     87.93 o 
   1   7   0      650.53      718.46     51.42 o 
   2   7   0        2.88       26.03     25.68 o 
   3   7   0      215.19      239.54     37.06 o 
   4   7   0        0.05       21.32     25.92 o 
   5   7   0       77.49       70.97     28.42 o 
   6   7   0       30.87       56.39     41.43 o 
   7   7   0      481.13      600.90     59.97 o 
   8   7   0        3.28      -38.80     74.61 o 
   0   8   0        1.21       11.78     45.53 o 
   1   8   0      108.23       81.85     34.63 o 
   2   8   0       16.23       29.96     33.33 o 
   3   8   0        5.26       -7.48     32.24 o 
   4   8   0       27.50        5.30     43.37 o 
   5   8   0       38.04       80.84     54.47 o 
   6   8   0       58.54      157.59     57.70 o 
   7   8   0        0.88      -39.16     40.49 o 
   1   9   0      150.33      195.61     43.91 o 
   2   9   0       23.35        8.37     35.67 o 
   3   9   0        0.07      114.97     41.83 o 
   4   9   0       19.50      -16.17     33.46 o 
   5   9   0       56.86       45.06     37.74 o 
   0  10   0       21.48       26.97     57.80 o 
   1  10   0        2.71      -12.98     43.30 o 
   2  10   0       64.09       83.42     41.28 o 
   3  10   0       12.28      -12.36     37.61 o 
 -11   1   1      106.01       46.36     75.72 o 
 -10   1   1       29.69        6.26     95.16 o 
  -9   1   1       65.58      122.66     44.43 o 
  -8   1   1       61.31       65.60     36.88 o 
  -7   1   1      153.47      190.38     43.68 o 
  -6   1   1       14.38       31.38     29.58 o 
  -5   1   1        3.98       26.39     25.81 o 
  -4   1   1      524.27      446.19     89.24 o 
  -3   1   1     2315.09     2304.02     64.11 o 
  -2   1   1        3.62       18.85     17.67 o 
  -1   1   1     5152.15     4845.24     94.86 o 
   0   1   1     1803.52     1773.94     37.82 o 
   1   1   1      526.86      578.75     24.06 o 
   2   1   1     5924.96     6057.20    122.48 o 
   3   1   1     1299.53     1344.71     48.23 o 
   4   1   1     1687.29     1743.14     79.32 o 
   5   1   1        1.31       20.48     24.92 o 
   6   1   1        0.52        9.91     28.23 o 
   7   1   1     1401.87     1342.00     69.87 o 
   8   1   1      334.45      341.93     59.65 o 
   9   1   1      193.80      206.03     48.91 o 
  10   1   1        0.35       33.31     79.67 o 
  11   1   1       13.84       19.54     69.15 o 
 -11   2   1        0.08       10.90     69.27 o 
 -10   2   1        0.56       -2.40     83.28 o 
  -9   2   1        0.20       -6.79     80.76 o 
  -8   2   1      137.28      199.12     45.15 o 
  -7   2   1      130.41      132.26     56.42 o 
  -6   2   1       38.11       41.85     31.52 o 
  -5   2   1     1253.30     1259.16     38.40 o 
  -4   2   1      462.61      509.65     25.30 o 
  -3   2   1     2033.63     1950.28     35.84 o 
  -2   2   1        0.04        9.75     11.54 o 
  -1   2   1    25456.13    24499.83    295.94 o 
   0   2   1     2181.17     2158.55     35.47 o 
   1   2   1     2300.09     2203.10     36.68 o 
   2   2   1      195.32      194.48     14.16 o 
   3   2   1     1094.01     1168.45     31.89 o 
   4   2   1      512.51      527.87     26.80 o 
   5   2   1       93.48      117.34     19.22 o 
   6   2   1      302.97      276.34     37.21 o 
   7   2   1        9.75       31.42     32.29 o 
   8   2   1      381.53      386.14     49.82 o 
   9   2   1       33.33       31.65     41.37 o 
  10   2   1        3.21        9.69     41.99 o 
  11   2   1       12.58      117.92     54.26 o 
 -10   3   1      329.10      478.84    113.44 o 
  -9   3   1        0.01       28.72     58.18 o 
  -8   3   1      720.22      729.19     61.00 o 
  -7   3   1     1144.75     1061.55     63.86 o 
  -6   3   1     2039.75     2027.45     53.87 o 
  -5   3   1      395.43      374.14     20.47 o 
  -4   3   1       40.66       55.20     17.59 o 
  -3   3   1      130.00      123.02     15.12 o 
  -2   3   1     6865.80     7183.50     98.19 o 
  -1   3   1      452.02      533.32     22.66 o 
   0   3   1      970.21      903.33     26.33 o 
   1   3   1      367.88      324.43     23.82 o 
   2   3   1     2638.69     2567.77     45.15 o 
   3   3   1        1.03       16.04     12.85 o 
   4   3   1      792.42      731.91     35.66 o 
   5   3   1      157.56      177.73     16.66 o 
   6   3   1     4574.04     4562.47     89.80 o 
   7   3   1      150.02      105.09     35.72 o 
   8   3   1      269.05      309.57     73.48 o 
   9   3   1        3.61        6.85     38.33 o 
  10   3   1       82.55       44.76     65.95 o 
 -10   4   1       39.11       15.75     83.92 o 
  -9   4   1      419.98      390.02     59.45 o 
  -8   4   1        6.88      -11.55     43.29 o 
  -7   4   1      483.28      513.11     53.17 o 
  -6   4   1      240.37      225.44     32.30 o 
  -5   4   1     1712.06     1700.73     50.18 o 
  -4   4   1       10.01       15.82     21.73 o 
  -3   4   1        0.56      -13.15     13.15 o 
  -2   4   1      247.59      255.39     17.83 o 
  -1   4   1    11093.64    11312.90    148.06 o 
   0   4   1      578.16      585.53     22.83 o 
   1   4   1        1.07        1.84     13.47 o 
   2   4   1      416.53      456.81     21.65 o 
   3   4   1      783.82      790.01     28.05 o 
   4   4   1      184.50      156.90     27.17 o 
   5   4   1      983.29      938.18     38.42 o 
   6   4   1        7.40        9.12     24.56 o 
   7   4   1        0.28       14.95     48.56 o 
   8   4   1      151.43      231.33     51.34 o 
   9   4   1      128.39      184.78     53.05 o 
  10   4   1        6.36      156.80     97.42 o 
 -10   5   1        8.25      -64.29     85.46 o 
  -9   5   1        0.20      -46.98     82.55 o 
  -8   5   1      148.52      151.22     85.03 o 
  -7   5   1       40.78      106.93     71.18 o 
  -6   5   1      171.81       52.96     55.26 o 
  -5   5   1        7.76       28.73     19.22 o 
  -4   5   1      438.04      418.58     25.44 o 
  -3   5   1      170.28      171.13     20.52 o 
  -2   5   1      183.55      214.73     18.52 o 
  -1   5   1       35.70       28.90     14.73 o 
   0   5   1        4.30      -13.27     13.27 o 
   1   5   1      363.65      352.53     21.46 o 
   2   5   1      366.01      395.30     29.01 o 
   3   5   1      254.73      279.55     32.02 o 
   4   5   1        0.03       -0.99     16.83 o 
   5   5   1      185.86      224.01     35.87 o 
   6   5   1      160.20       81.81     53.58 o 
   7   5   1       54.26      -42.41     65.74 o 
   8   5   1       14.80      -27.36     76.39 o 
   9   5   1       13.86      -77.68     77.68 o 
  10   5   1       66.88      -54.74     87.11 o 
  -9   6   1        0.01       59.54     88.16 o 
  -8   6   1        5.94      -72.40     72.40 o 
  -7   6   1       15.39       75.77     72.11 o 
  -6   6   1        4.22      -24.73     34.73 o 
  -5   6   1      145.87       97.22     27.05 o 
  -4   6   1      250.04      218.87     29.71 o 
  -3   6   1      132.73      127.74     25.82 o 
  -2   6   1       65.39       74.89     23.77 o 
  -1   6   1        0.15      -18.82     18.82 o 
   0   6   1      383.31      368.31     38.45 o 
   1   6   1      246.88      283.38     22.09 o 
   2   6   1       48.86       33.60     24.88 o 
   3   6   1       62.50      107.50     28.63 o 
   4   6   1        5.30       -3.00     23.13 o 
   5   6   1       45.33       24.71     24.38 o 
   6   6   1       25.45       19.19     35.72 o 
   7   6   1        0.96      -12.63     71.64 o 
   8   6   1        1.23      -31.81     76.48 o 
   9   6   1       24.66       77.38     91.21 o 
  -8   7   1       63.30      124.38     86.89 o 
  -7   7   1        1.92      -17.21     39.14 o 
  -6   7   1      153.03      139.90     42.52 o 
  -5   7   1      185.92      182.99     46.20 o 
  -4   7   1       22.67       -5.38     25.26 o 
  -3   7   1      689.96      624.67     41.20 o 
  -2   7   1     1257.04     1144.39     92.72 o 
  -1   7   1      779.27      812.62     54.44 o 
   0   7   1     1049.82     1002.50     59.70 o 
   1   7   1      901.77      853.80     55.00 o 
   2   7   1     2010.86     1982.93    143.03 o 
   3   7   1       46.38       48.16     26.08 o 
   4   7   1      880.58      868.02     46.80 o 
   5   7   1       63.51       30.57     26.68 o 
   6   7   1        2.02      -43.49     59.17 o 
   7   7   1       51.85      174.79     82.24 o 
   8   7   1       26.19       15.58     83.56 o 
  -7   8   1       54.58       35.88     48.44 o 
  -6   8   1       18.94       33.20     52.19 o 
  -5   8   1        2.33       -6.86     31.42 o 
  -4   8   1      124.81       79.47     41.88 o 
  -3   8   1       66.32       12.97     32.54 o 
  -2   8   1       96.67       57.48     34.12 o 
  -1   8   1      536.56      470.66     49.32 o 
   0   8   1      598.98      584.94     52.00 o 
   1   8   1      356.22      377.34     46.49 o 
   2   8   1      142.02      186.18     54.98 o 
   3   8   1      105.64      158.62     37.59 o 
   4   8   1        9.29       14.11     43.27 o 
   5   8   1        2.84       30.71     59.26 o 
   6   8   1       10.74      -39.64     48.75 o 
   7   8   1       31.57      -48.76     48.76 o 
  -5   9   1        4.96      -57.43     87.78 o 
  -4   9   1       21.47       63.84     36.89 o 
  -3   9   1       64.20       28.12     34.97 o 
  -2   9   1       86.12      135.78     41.03 o 
  -1   9   1        0.00       -2.21     49.05 o 
   0   9   1       48.10       83.68     38.90 o 
   1   9   1       53.78       70.45     38.46 o 
   2   9   1        5.46        1.63     35.71 o 
   3   9   1        2.83       -7.36     39.42 o 
   4   9   1       10.78       19.61     35.69 o 
   5   9   1        2.00      -18.09     44.51 o 
  -3  10   1       33.32       82.32     40.41 o 
  -2  10   1       29.75       -6.05     37.01 o 
  -1  10   1      178.98      195.24     46.36 o 
   0  10   1       22.94      -16.48     38.53 o 
   1  10   1       39.13       43.77    135.29 o 
   2  10   1        0.01        6.52     38.33 o 
   3  10   1        6.09       40.77     89.07 o 
 -11   0   2       83.89       71.21     72.91 o 
 -10   0   2       13.89       -0.67     59.46 o 
  -9   0   2      411.03      389.19     77.52 o 
  -8   0   2      503.29      425.27     72.83 o 
  -7   0   2      487.25      515.75     66.67 o 
  -6   0   2       15.13      -12.63     35.27 o 
  -5   0   2      350.22      425.75     52.61 o 
  -4   0   2       30.02       19.92     32.41 o 
  -3   0   2     3386.50     3234.11    112.19 o 
  -2   0   2    29898.05    28719.82    729.55 o 
  -1   0   2       67.94      -14.86     15.66 o 
   1   0   2     1264.80     1218.57     44.22 o 
   2   0   2    18832.14    18647.53    482.66 o 
   3   0   2      194.72      152.71     36.76 o 
   4   0   2     5934.90     6145.06    191.20 o 
   5   0   2      462.33      551.14     56.71 o 
   6   0   2      663.21      629.43     68.47 o 
   7   0   2      342.28      321.86     62.27 o 
   8   0   2       27.20        8.18     50.86 o 
   9   0   2        1.16       30.52     61.01 o 
  10   0   2       15.10      -52.81     52.81 o 
  11   0   2       25.62       49.77     73.52 o 
 -11   1   2       38.66      -18.67     48.26 o 
 -10   1   2        0.05       19.19     57.27 o 
  -9   1   2      132.93       56.47     62.81 o 
  -8   1   2       92.54       80.68     39.48 o 
  -7   1   2      843.61      827.48     64.18 o 
  -6   1   2     1166.66     1144.80     59.67 o 
  -5   1   2      307.51      338.73     48.53 o 
  -4   1   2        1.86       -2.56     42.72 o 
  -3   1   2       42.81       43.60     21.55 o 
  -2   1   2      487.59      503.40     43.05 o 
  -1   1   2     9040.05     8840.60    184.82 o 
   0   1   2      263.63      262.13     11.52 o 
   1   1   2     2019.79     1936.58     49.57 o 
   2   1   2     3566.67     3290.37     75.50 o 
   3   1   2     2830.09     2739.61     71.28 o 
   4   1   2       49.49       12.80     22.83 o 
   5   1   2      185.95      207.94     31.22 o 
   6   1   2      678.48      763.74     52.18 o 
   7   1   2       64.73      110.95     36.20 o 
   8   1   2        6.20       10.76     34.23 o 
   9   1   2      204.04      243.68     49.59 o 
  10   1   2        8.65       62.87     46.02 o 
  11   1   2        0.61      -46.30     49.12 o 
 -11   2   2       55.11       85.77     56.59 o 
 -10   2   2       12.12       56.57     63.71 o 
  -9   2   2      163.69      189.42     56.08 o 
  -8   2   2      214.72      214.36     44.38 o 
  -7   2   2       52.96       44.92     32.84 o 
  -6   2   2       14.05       26.98     21.01 o 
  -5   2   2      389.58      399.05     27.31 o 
  -4   2   2       13.93        2.51     14.98 o 
  -3   2   2      339.80      336.03     16.29 o 
  -2   2   2     2483.16     2340.53     39.40 o 
  -1   2   2     4708.03     4550.42     63.10 o 
   0   2   2    16090.66    15195.16    186.30 o 
   1   2   2      182.97      165.39     13.11 o 
   2   2   2      384.24      350.74     16.46 o 
   3   2   2       40.07       36.65     11.86 o 
   4   2   2      226.76      264.86     20.55 o 
   5   2   2      718.47      727.98     33.60 o 
   6   2   2      207.73      198.11     36.54 o 
   7   2   2       34.15       45.42     35.83 o 
   8   2   2        0.25       33.21     58.35 o 
   9   2   2        0.15       26.30     39.93 o 
  10   2   2        0.40       58.15     46.64 o 
  11   2   2       41.28      -20.24     48.55 o 
 -10   3   2        1.28      -48.24     48.24 o 
  -9   3   2        2.98      -21.82     69.87 o 
  -8   3   2      273.01      269.71     64.73 o 
  -7   3   2      895.61      874.32     80.07 o 
  -6   3   2        2.45       24.17     22.95 o 
  -5   3   2        1.07       -6.97     18.71 o 
  -4   3   2      337.00      411.61     24.97 o 
  -3   3   2     1104.81     1150.53     30.12 o 
  -2   3   2      600.50      575.59     21.79 o 
  -1   3   2        4.39       -5.08     11.42 o 
   0   3   2       44.80       45.65     12.78 o 
   1   3   2       52.04       61.51     13.71 o 
   2   3   2     1402.61     1440.76     36.62 o 
   3   3   2       87.27      125.13     19.40 o 
   4   3   2       62.09       98.86     14.68 o 
   5   3   2        7.82      -13.30     13.30 o 
   6   3   2       96.04      114.59     45.89 o 
   7   3   2        1.14        2.04     33.06 o 
   8   3   2      159.54      107.41     41.21 o 
   9   3   2       10.27       44.39     42.07 o 
  10   3   2       38.02       94.60     72.47 o 
 -10   4   2       43.90      125.71     94.49 o 
  -9   4   2      196.45      289.63     57.40 o 
  -8   4   2       27.65        3.23     49.54 o 
  -7   4   2        5.50      -20.23     36.09 o 
  -6   4   2       27.17       62.95     29.15 o 
  -5   4   2       53.97       35.23     20.46 o 
  -4   4   2        8.07       -5.88     14.64 o 
  -3   4   2       47.44       56.44     14.46 o 
  -2   4   2     1278.53     1405.00     33.19 o 
  -1   4   2     1040.36     1033.41     33.64 o 
   0   4   2     2849.18     2947.47     50.04 o 
   1   4   2      160.87      190.07     18.81 o 
   2   4   2       65.20       68.81     15.00 o 
   3   4   2      141.92      169.44     20.35 o 
   4   4   2      460.95      489.32     25.30 o 
   5   4   2       41.44       30.71     14.82 o 
   6   4   2      136.27      137.15     53.13 o 
   7   4   2      480.40      496.19     55.59 o 
   8   4   2      365.10      448.55     71.84 o 
   9   4   2        0.42        9.17     52.72 o 
  10   4   2        0.59       12.26     63.19 o 
 -10   5   2        2.14       22.12     89.09 o 
  -9   5   2        3.95        7.50     87.16 o 
  -8   5   2      172.29      288.71     95.29 o 
  -7   5   2      146.22      223.31     84.18 o 
  -6   5   2      165.75       24.54     49.01 o 
  -5   5   2       12.89       15.93     17.64 o 
  -4   5   2        2.45      -15.53     15.53 o 
  -3   5   2      286.72      263.81     20.46 o 
  -2   5   2      550.46      600.38     24.80 o 
  -1   5   2      185.11      201.88     24.25 o 
   0   5   2      366.59      390.38     22.12 o 
   1   5   2       84.29       99.19     16.73 o 
   2   5   2      640.38      655.54     27.53 o 
   3   5   2      314.81      296.17     31.46 o 
   4   5   2        1.47       19.74     17.34 o 
   5   5   2      219.99      217.95     22.82 o 
   6   5   2      131.05       91.31     23.66 o 
   7   5   2      263.82      285.77     49.81 o 
   8   5   2       77.65      214.49     84.75 o 
   9   5   2        0.91       83.17     87.58 o 
  10   5   2       34.86      -48.56     92.12 o 
  -9   6   2       60.79      -29.05     83.12 o 
  -8   6   2      325.09      338.83     99.03 o 
  -7   6   2        4.09      -59.38     59.38 o 
  -6   6   2       11.37       -0.22     35.13 o 
  -5   6   2        3.44       20.20     31.62 o 
  -4   6   2      200.57      255.02     30.10 o 
  -3   6   2      163.14      170.32     26.27 o 
  -2   6   2      760.58      738.02     39.17 o 
  -1   6   2       11.37        3.98     21.06 o 
   0   6   2       55.30       48.37     17.85 o 
   1   6   2       33.92       34.76     16.86 o 
   2   6   2       58.41       49.30     23.80 o 
   3   6   2      345.90      376.16     32.04 o 
   4   6   2        0.00       -3.72     22.06 o 
   5   6   2       14.11        0.02     23.37 o 
   6   6   2       48.74       35.28     35.60 o 
   7   6   2      164.93      198.03     82.53 o 
   8   6   2       96.44      122.27     83.67 o 
   9   6   2        0.80       48.22     87.86 o 
  -8   7   2       53.32      -54.43     75.79 o 
  -7   7   2       23.01        0.62     40.41 o 
  -6   7   2      138.18      178.74     43.74 o 
  -5   7   2       15.25       18.04     53.49 o 
  -4   7   2      447.40      401.67     36.51 o 
  -3   7   2      536.06      562.86     41.96 o 
  -2   7   2       20.17       19.79     24.77 o 
  -1   7   2      730.51      632.10     60.98 o 
   0   7   2      266.07      278.83     68.83 o 
   1   7   2      815.39      797.77     60.86 o 
   2   7   2       70.76       65.47     31.68 o 
   3   7   2      144.23      142.53     29.21 o 
   4   7   2      124.03      116.29     29.15 o 
   5   7   2      932.11      938.95     49.23 o 
   6   7   2        4.08       11.68     49.60 o 
   7   7   2       64.43       12.24     72.52 o 
   8   7   2        0.03      -39.38     79.29 o 
  -7   8   2      100.64      124.47     47.78 o 
  -6   8   2       59.55       89.00     79.33 o 
  -5   8   2        2.77        7.80     60.69 o 
  -4   8   2       67.91       38.96     82.40 o 
  -3   8   2        9.50      -10.43     63.51 o 
  -2   8   2      121.82      206.52     53.52 o 
  -1   8   2      108.52       66.73     35.75 o 
   0   8   2      132.12       61.15     35.47 o 
   1   8   2        0.73       65.02     53.82 o 
   2   8   2       52.05       77.67     36.06 o 
   3   8   2        3.45      -20.36     30.50 o 
   4   8   2       33.48       80.15     33.41 o 
   5   8   2       15.20       19.22     32.72 o 
   6   8   2        5.85      -28.30     49.40 o 
  -5   9   2        5.27      -32.70     32.70 o 
  -4   9   2       75.83       43.98     35.52 o 
  -3   9   2        1.18      -32.41     32.41 o 
  -2   9   2       30.89       66.20     38.03 o 
  -1   9   2       58.97       76.62     48.58 o 
   0   9   2       36.19       43.95     48.94 o 
   1   9   2       55.84       34.62     37.91 o 
   2   9   2       11.53        6.49     37.08 o 
   3   9   2       23.41       -8.44     54.78 o 
   4   9   2        1.06       24.60     42.17 o 
   5   9   2       24.79       35.35     37.37 o 
  -3  10   2       12.23       19.07     42.85 o 
  -2  10   2       32.87       75.15     52.01 o 
  -1  10   2       60.05      102.25     41.54 o 
   0  10   2       37.65       -1.70     38.96 o 
   1  10   2       57.39       74.30     55.69 o 
   2  10   2        5.56       34.68     40.57 o 
   3  10   2        1.31      -33.86     35.93 o 
 -11   1   3        0.00       56.14     71.28 o 
 -10   1   3       18.03       80.26     74.11 o 
  -9   1   3       24.23      110.66     43.78 o 
  -8   1   3      823.84      791.65     86.61 o 
  -7   1   3      162.75      213.63     38.83 o 
  -6   1   3      185.23      216.98     35.97 o 
  -5   1   3        1.50        0.67     26.70 o 
  -4   1   3     1477.41     1566.90    105.48 o 
  -3   1   3     3563.67     3394.19     80.94 o 
  -2   1   3     1637.09     1598.78     62.08 o 
  -1   1   3     2047.22     1994.71     46.76 o 
   0   1   3     2197.54     2268.25     52.25 o 
   1   1   3      509.79      479.43     56.76 o 
   2   1   3     3049.37     2978.61     71.37 o 
   3   1   3      189.94      202.94     26.56 o 
   4   1   3       47.88       57.80     23.24 o 
   5   1   3      351.16      285.03     34.15 o 
   6   1   3      244.38      218.41     34.99 o 
   7   1   3      680.96      621.98     69.83 o 
   8   1   3      236.48      213.64     44.53 o 
   9   1   3      152.45      161.75     46.91 o 
  10   1   3       34.05      -16.43     45.53 o 
  11   1   3       15.18        6.96    111.68 o 
 -11   2   3       26.47       50.03     53.78 o 
 -10   2   3        1.07      -45.31     45.31 o 
  -9   2   3      223.12      227.89     48.74 o 
  -8   2   3       92.15       65.57     37.45 o 
  -7   2   3      149.68      205.61     38.08 o 
  -6   2   3      417.22      449.12     26.72 o 
  -5   2   3        8.16      -15.90     15.90 o 
  -4   2   3      199.91      189.09     19.63 o 
  -3   2   3      146.53      147.51     15.40 o 
  -2   2   3     3555.02     3499.12     52.56 o 
  -1   2   3    36484.61    34526.19    413.51 o 
   0   2   3     2159.55     2038.35     34.28 o 
   1   2   3     1943.42     1818.07     32.85 o 
   2   2   3      952.09      934.32     24.60 o 
   3   2   3       83.93       83.92     13.02 o 
   4   2   3        0.22       28.95     15.02 o 
   5   2   3        8.81       11.93     15.74 o 
   6   2   3      441.44      427.81     44.37 o 
   7   2   3      395.75      365.00     45.99 o 
   8   2   3        0.17        1.38     34.51 o 
   9   2   3       58.11       56.35     43.46 o 
  10   2   3       35.08       61.10     46.14 o 
  11   2   3        4.64      -37.37     47.16 o 
 -11   3   3        0.73       72.33     67.93 o 
 -10   3   3      116.97      201.91     57.86 o 
  -9   3   3       11.57      -31.25     42.02 o 
  -8   3   3      260.64      337.85     52.07 o 
  -7   3   3      991.43      923.30     64.07 o 
  -6   3   3      370.29      379.49     29.53 o 
  -5   3   3      115.12      103.83     40.65 o 
  -4   3   3       17.84       15.22     13.50 o 
  -3   3   3       26.74       52.11     13.55 o 
  -2   3   3     4390.09     4483.16     66.33 o 
  -1   3   3      896.22      797.49     22.08 o 
   0   3   3      179.36      201.07     15.54 o 
   1   3   3      259.24      225.56     16.39 o 
   2   3   3      814.83      744.69     50.89 o 
   3   3   3     1440.33     1529.18     34.29 o 
   4   3   3      111.53      122.78     15.45 o 
   5   3   3      232.29      223.17     17.92 o 
   6   3   3      598.36      625.69     34.79 o 
   7   3   3      159.48      125.50     47.23 o 
   8   3   3        4.36       45.23     37.48 o 
   9   3   3        6.33        3.75     39.58 o 
  10   3   3        1.99       32.60     46.58 o 
 -10   4   3       25.91      -65.06     83.80 o 
  -9   4   3        0.36      -41.86     77.31 o 
  -8   4   3      190.22      199.94     48.21 o 
  -7   4   3      798.59      859.70     64.15 o 
  -6   4   3       98.57       96.47     42.57 o 
  -5   4   3      350.59      408.42     45.04 o 
  -4   4   3      148.39      189.20     22.99 o 
  -3   4   3     1592.47     1656.15     37.59 o 
  -2   4   3      585.12      617.60     22.83 o 
  -1   4   3      718.38      741.27     23.10 o 
   0   4   3      182.15      208.45     17.90 o 
   1   4   3      272.19      314.97     19.59 o 
   2   4   3        3.73       16.58     14.40 o 
   3   4   3       67.72      105.59     16.92 o 
   4   4   3        0.12       15.38     18.41 o 
   5   4   3      503.20      490.13     50.33 o 
   6   4   3       38.71       66.74     24.08 o 
   7   4   3      500.09      544.81     54.22 o 
   8   4   3       26.33       71.45     40.06 o 
   9   4   3       18.49       40.38     58.29 o 
  10   4   3        0.45      -51.18     51.18 o 
 -10   5   3       60.81       24.29     95.10 o 
  -9   5   3      115.46      226.87     94.89 o 
  -8   5   3       34.70      127.16     85.74 o 
  -7   5   3       48.19       11.03     66.29 o 
  -6   5   3        0.32       -7.74     17.50 o 
  -5   5   3       12.17       20.97     21.71 o 
  -4   5   3      149.20      200.13     30.53 o 
  -3   5   3        2.09      -12.51     18.46 o 
  -2   5   3      121.00      115.18     15.22 o 
  -1   5   3      171.54      179.99     16.73 o 
   0   5   3       42.41       33.83     14.44 o 
   1   5   3        4.18      -13.72     14.79 o 
   2   5   3      137.84      122.81     28.98 o 
   3   5   3       39.22        7.85     25.11 o 
   4   5   3       35.32       29.77     17.77 o 
   5   5   3      174.17      196.35     30.98 o 
   6   5   3      208.63      228.14     31.64 o 
   7   5   3      234.17      189.98     45.48 o 
   8   5   3       76.76      298.75     89.68 o 
   9   5   3        2.19       46.40     86.08 o 
  -9   6   3        0.79       15.00     88.77 o 
  -8   6   3        1.95       52.37     82.47 o 
  -7   6   3       24.69       11.49     74.25 o 
  -6   6   3        2.66      -32.78     36.54 o 
  -5   6   3       26.62       46.92     26.35 o 
  -4   6   3       21.77       45.96     24.26 o 
  -3   6   3      274.25      293.60     29.79 o 
  -2   6   3      729.71      711.77     37.84 o 
  -1   6   3      418.13      398.55     30.71 o 
   0   6   3       62.01       58.05     17.48 o 
   1   6   3       16.43       18.31     17.06 o 
   2   6   3        8.29       -0.62     21.17 o 
   3   6   3      158.99      168.47     26.70 o 
   4   6   3      257.09      262.12     30.21 o 
   5   6   3      259.96      274.58     31.57 o 
   6   6   3       98.68       40.47     35.17 o 
   7   6   3        0.06      -28.01     68.07 o 
   8   6   3        1.26        9.70     79.67 o 
   9   6   3       87.21      105.89     93.17 o 
  -8   7   3       16.78       39.45     82.33 o 
  -7   7   3        1.51      -52.57     52.57 o 
  -6   7   3      133.62       61.80     43.13 o 
  -5   7   3        8.45       -2.34     27.03 o 
  -4   7   3      127.57      142.09     30.25 o 
  -3   7   3      237.86      223.84     31.50 o 
  -2   7   3       17.30       10.24     25.02 o 
  -1   7   3      247.94      244.36     30.34 o 
   0   7   3      208.62      243.60     38.61 o 
   1   7   3      145.28      139.15     34.57 o 
   2   7   3      998.13     1084.84     57.95 o 
   3   7   3      729.41      654.02     67.15 o 
   4   7   3       72.87       59.56     26.42 o 
   5   7   3       17.13        9.98     26.42 o 
   6   7   3      327.44      268.06     47.62 o 
   7   7   3       68.95      162.98     77.76 o 
   8   7   3       35.42        7.37     79.51 o 
  -7   8   3        4.86       14.67     48.30 o 
  -6   8   3       52.20       77.59     43.80 o 
  -5   8   3      135.62      167.12     33.71 o 
  -4   8   3       57.86       91.65     37.58 o 
  -3   8   3       13.80       19.70     32.33 o 
  -2   8   3       31.39       -8.88     54.18 o 
  -1   8   3      147.91      166.02     38.54 o 
   0   8   3       34.27       11.69     33.47 o 
   1   8   3       53.25       60.94     34.85 o 
   2   8   3      166.86      160.47     39.06 o 
   3   8   3      302.20      323.76     43.92 o 
   4   8   3        5.99      116.61     86.53 o 
   5   8   3       12.07      -12.39     51.70 o 
   6   8   3        4.07       90.20     54.89 o 
  -5   9   3        1.05       62.36     36.04 o 
  -4   9   3        0.00       14.57     35.04 o 
  -3   9   3      202.29      200.03     42.13 o 
  -2   9   3      209.93      254.65     45.49 o 
  -1   9   3       10.96       13.45     36.64 o 
   0   9   3       73.70      157.85     41.28 o 
   1   9   3       32.66       19.98     41.50 o 
   2   9   3        5.67      -33.84     34.29 o 
   3   9   3       94.94       76.37     37.82 o 
   4   9   3       28.44       54.42     37.67 o 
   5   9   3        0.60      -49.48     49.48 o 
  -3  10   3       24.25       59.42     38.65 o 
  -2  10   3       31.62       26.05     38.65 o 
  -1  10   3       56.70       60.77     41.03 o 
   0  10   3        4.08       12.09     36.68 o 
   1  10   3       13.09       16.17     60.79 o 
   2  10   3       48.11      -10.48     37.87 o 
   3  10   3       62.13       33.88     39.09 o 
 -11   0   4       57.02       64.22     67.73 o 
 -10   0   4      145.78      219.00     73.49 o 
  -9   0   4      914.03      905.84     97.73 o 
  -8   0   4      193.21      120.83     57.24 o 
  -7   0   4      271.00      340.04     61.31 o 
  -6   0   4       23.45       13.95     42.02 o 
  -5   0   4     3597.10     3707.34    139.81 o 
  -4   0   4     7846.46     7570.48    226.10 o 
  -3   0   4     7836.89     7857.98    224.88 o 
  -2   0   4    63858.93    60795.74   1523.24 o 
  -1   0   4     1849.89     1656.85     62.04 o 
   0   0   4      146.79      134.14     17.91 o 
   1   0   4    43748.99    42674.34   1069.82 o 
   2   0   4     1806.59     1820.85     75.65 o 
   3   0   4     1133.55     1112.76     68.19 o 
   4   0   4      445.59      443.50     51.71 o 
   5   0   4     3085.87     3154.70    129.59 o 
   6   0   4       57.50       67.45     45.05 o 
   7   0   4      670.73      761.53     81.77 o 
   8   0   4      323.74      398.43     69.27 o 
   9   0   4      469.14      382.44     80.02 o 
  10   0   4        0.44      -63.03     63.03 o 
  11   0   4        9.38       -1.83     70.19 o 
 -11   1   4       35.75      -10.71     50.84 o 
 -10   1   4       36.26       24.14     43.03 o 
  -9   1   4      150.12      173.76     45.98 o 
  -8   1   4      274.47      323.21    109.31 o 
  -7   1   4        1.31      -24.87     61.62 o 
  -6   1   4      272.35      323.98     67.43 o 
  -5   1   4      492.31      556.05     40.04 o 
  -4   1   4      533.60      515.54     35.57 o 
  -3   1   4       18.07       12.00     23.69 o 
  -2   1   4    15887.00    15447.40    287.00 o 
  -1   1   4    25793.44    25053.31    449.17 o 
   0   1   4     2731.23     2708.23     55.96 o 
   1   1   4       69.87       55.68     15.29 o 
   2   1   4       42.24       18.78     20.80 o 
   3   1   4      161.80      194.79     27.14 o 
   4   1   4      404.86      386.26     32.97 o 
   5   1   4     2378.26     2440.43     92.29 o 
   6   1   4     1454.68     1438.82     66.84 o 
   7   1   4      304.41      343.15     50.53 o 
   8   1   4       71.37       93.32     42.70 o 
   9   1   4       28.85       39.29     42.80 o 
  10   1   4       22.20      -44.16     44.16 o 
  11   1   4       44.04      121.41     53.61 o 
 -11   2   4        2.44       16.11     50.84 o 
 -10   2   4        9.60      -21.16     45.75 o 
  -9   2   4      150.47      212.79     64.78 o 
  -8   2   4       74.94       58.75     58.54 o 
  -7   2   4      282.71      262.10     61.87 o 
  -6   2   4        8.18       21.33     16.60 o 
  -5   2   4      996.39      983.87     46.83 o 
  -4   2   4     2531.96     2559.09     56.00 o 
  -3   2   4       41.67       16.33     14.68 o 
  -2   2   4     2306.91     2023.05     36.09 o 
  -1   2   4     2062.78     1887.46     40.69 o 
   0   2   4        5.32        2.08     13.58 o 
   1   2   4      730.54      673.01     21.47 o 
   2   2   4       95.83      124.33     13.52 o 
   3   2   4      311.37      341.38     17.17 o 
   4   2   4      703.27      746.72     29.98 o 
   5   2   4        1.50       17.80     26.01 o 
   6   2   4      670.10      637.81    117.75 o 
   7   2   4        0.02        7.16     32.59 o 
   8   2   4      160.70      138.88     83.29 o 
   9   2   4        5.89      -17.37     37.14 o 
  10   2   4      102.29      114.08     48.62 o 
  11   2   4        1.17        3.36     48.80 o 
 -11   3   4       42.33      133.95     71.22 o 
 -10   3   4        9.23       58.16     50.00 o 
  -9   3   4        0.31       20.07     45.40 o 
  -8   3   4      297.51      234.41     50.42 o 
  -7   3   4      182.64      169.29     42.16 o 
  -6   3   4       84.75       80.56     24.05 o 
  -5   3   4      567.02      579.97     31.93 o 
  -4   3   4      112.14      166.68     33.47 o 
  -3   3   4     2310.69     2255.25     42.28 o 
  -2   3   4       29.96       45.17     12.14 o 
  -1   3   4      292.50      298.08     21.76 o 
   0   3   4     1113.47     1196.38     28.49 o 
   1   3   4       18.91      -12.48     14.27 o 
   2   3   4      724.08      655.49     27.49 o 
   3   3   4       92.61       84.90     14.43 o 
   4   3   4      496.98      533.28     25.32 o 
   5   3   4       25.70        0.41     14.13 o 
   6   3   4      881.53      897.73     37.84 o 
   7   3   4      135.71      120.42     39.40 o 
   8   3   4      124.71       92.43     41.04 o 
   9   3   4        2.56        1.94     40.42 o 
  10   3   4        1.02      -14.14     64.22 o 
 -10   4   4       19.80       16.42     87.44 o 
  -9   4   4       65.63      150.42     85.90 o 
  -8   4   4       12.30       42.55     40.66 o 
  -7   4   4        0.19        6.94     35.87 o 
  -6   4   4        4.74        4.89     22.12 o 
  -5   4   4        1.61       12.85     14.21 o 
  -4   4   4        0.42       13.19     14.85 o 
  -3   4   4       22.79        1.36     13.17 o 
  -2   4   4     1051.93     1031.17     27.11 o 
  -1   4   4      165.70      188.70     17.92 o 
   0   4   4      501.22      500.79     21.36 o 
   1   4   4      884.67      894.12     28.98 o 
   2   4   4      441.39      509.31     23.72 o 
   3   4   4      167.23      221.42     26.83 o 
   4   4   4      137.49      165.32     18.11 o 
   5   4   4      114.79      106.51     17.29 o 
   6   4   4      283.41      341.66     32.17 o 
   7   4   4      455.22      547.51     52.63 o 
   8   4   4        0.00      -16.59     39.01 o 
   9   4   4       46.60      111.05     46.85 o 
  10   4   4       22.12      -28.37     66.68 o 
 -10   5   4        1.62      107.86     96.24 o 
  -9   5   4      228.91      360.54    104.84 o 
  -8   5   4      109.51      120.34     82.49 o 
  -7   5   4        2.81       -4.90     71.62 o 
  -6   5   4       57.73        1.85     24.03 o 
  -5   5   4        4.36       -9.74     20.67 o 
  -4   5   4       63.79       75.13     30.24 o 
  -3   5   4        1.31       -8.41     13.85 o 
  -2   5   4      640.76      599.58     33.02 o 
  -1   5   4       25.10       -1.37     17.71 o 
   0   5   4      392.14      396.95     21.34 o 
   1   5   4      730.28      759.45     28.66 o 
   2   5   4      190.35      217.99     25.62 o 
   3   5   4       28.42       38.77     16.79 o 
   4   5   4        6.03       -8.22     17.22 o 
   5   5   4      202.92      211.25     34.53 o 
   6   5   4      952.69     1017.07     64.13 o 
   7   5   4       11.91      -22.09     40.97 o 
   8   5   4       18.19       10.12     74.16 o 
   9   5   4        0.00       -0.74     82.87 o 
  -9   6   4      260.04      335.84    112.92 o 
  -8   6   4       89.54      190.29     90.63 o 
  -7   6   4       20.89       39.99     22.89 o 
  -6   6   4       73.87       27.52     38.34 o 
  -5   6   4      387.94      329.15     32.64 o 
  -4   6   4       38.62       43.37     23.94 o 
  -3   6   4      162.37      137.57     25.92 o 
  -2   6   4     3504.75     3504.69     97.72 o 
  -1   6   4        2.87       30.46     21.85 o 
   0   6   4      113.92      117.79     23.83 o 
   1   6   4        2.48        8.97     16.78 o 
   2   6   4        5.56       31.42     18.61 o 
   3   6   4      325.76      311.92     32.84 o 
   4   6   4      171.57      196.52     51.85 o 
   5   6   4        0.72       31.72     24.46 o 
   6   6   4      149.50      108.02     38.45 o 
   7   6   4       36.37      -60.00     60.00 o 
   8   6   4        6.34      -70.64     70.64 o 
   9   6   4      178.34      158.85     92.72 o 
  -8   7   4        0.34       78.43     84.77 o 
  -7   7   4        7.38      -18.43     38.92 o 
  -6   7   4        0.00       28.33     39.82 o 
  -5   7   4      146.45      108.28     28.88 o 
  -4   7   4      151.83      121.46     30.46 o 
  -3   7   4       15.68      -13.98     24.59 o 
  -2   7   4      101.93      102.78     27.93 o 
  -1   7   4      208.69      207.96     45.00 o 
   0   7   4     1129.75     1130.40     59.59 o 
   1   7   4      327.28      313.11     39.67 o 
   2   7   4      472.50      546.44     67.61 o 
   3   7   4        8.63      -20.38     29.71 o 
   4   7   4      212.98      188.72     30.50 o 
   5   7   4        5.34       -1.94     26.59 o 
   6   7   4      221.64      229.61     45.69 o 
   7   7   4        8.31       68.54     70.21 o 
   8   7   4       58.14       63.28     79.93 o 
  -7   8   4       45.39       -7.39     40.97 o 
  -6   8   4        1.09       22.65     43.03 o 
  -5   8   4        6.50       48.32     30.99 o 
  -4   8   4       39.98      104.66     46.90 o 
  -3   8   4        0.46      -24.06     31.45 o 
  -2   8   4        6.81      -14.67     32.06 o 
  -1   8   4        1.03      -19.82     53.19 o 
   0   8   4      497.70      478.21     49.35 o 
   1   8   4        3.60       -5.65     32.80 o 
   2   8   4        1.21       -6.64     33.29 o 
   3   8   4       43.91       26.40     32.44 o 
   4   8   4        2.67        3.46     30.93 o 
   5   8   4        0.01      -30.95     30.95 o 
   6   8   4        8.35       47.08     53.15 o 
  -5   9   4       33.77       79.79     51.46 o 
  -4   9   4       36.89      -34.49     42.17 o 
  -3   9   4       48.49       97.58     38.08 o 
  -2   9   4      171.77      250.94     44.52 o 
  -1   9   4       21.84       -8.15     35.23 o 
   0   9   4       27.52      -27.78     34.73 o 
   1   9   4      101.90      144.14     91.40 o 
   2   9   4       58.53       43.96     38.14 o 
   3   9   4       21.49       -8.90     40.26 o 
   4   9   4       23.10      -33.74     33.74 o 
   5   9   4        0.15      -30.79     34.11 o 
  -3  10   4      106.36      157.01     44.01 o 
  -2  10   4       20.48        7.33     38.21 o 
  -1  10   4        5.28       54.33     40.04 o 
   0  10   4       22.63       66.46     39.64 o 
   1  10   4        0.17        7.30     39.41 o 
   2  10   4       79.76      146.96     62.85 o 
   3  10   4       10.04       -3.26     38.11 o 
 -11   1   5        0.23       -8.96     52.58 o 
 -10   1   5        0.14       48.91     62.15 o 
  -9   1   5        8.57       42.70     39.55 o 
  -8   1   5      656.91      657.09    112.52 o 
  -7   1   5        0.25       -7.46     30.66 o 
  -6   1   5       78.63       58.65     60.79 o 
  -5   1   5      740.86      660.27     43.68 o 
  -4   1   5     1170.87     1082.63     32.20 o 
  -3   1   5      118.07       64.41     23.88 o 
  -2   1   5      658.23      698.60     35.12 o 
  -1   1   5     8789.76     8651.21    164.45 o 
   0   1   5     5289.93     5125.87     99.27 o 
   1   1   5      452.86      445.56     25.21 o 
   2   1   5        0.81       -3.63     26.77 o 
   3   1   5     2891.93     2741.92     73.81 o 
   4   1   5      261.70      294.14     59.26 o 
   5   1   5      874.05      901.28     50.83 o 
   6   1   5       25.73       43.29     31.72 o 
   7   1   5     1010.37      998.59     97.71 o 
   8   1   5      379.52      462.53     68.32 o 
   9   1   5      201.53      197.73     54.77 o 
  10   1   5        0.40       11.05     45.26 o 
  11   1   5       74.93      128.57     54.49 o 
 -11   2   5       50.24      139.15     57.74 o 
 -10   2   5       98.45      129.96     56.38 o 
  -9   2   5       39.15        7.93    119.33 o 
  -8   2   5      268.13      218.57     47.62 o 
  -7   2   5      453.23      350.35     60.03 o 
  -6   2   5       36.34       50.87     19.81 o 
  -5   2   5      412.36      422.93     26.06 o 
  -4   2   5     3145.78     2985.92     61.93 o 
  -3   2   5      537.85      489.28     33.07 o 
  -2   2   5        0.01      -13.65     16.59 o 
  -1   2   5     1341.21     1305.97     34.72 o 
   0   2   5     3678.60     3578.86     52.03 o 
   1   2   5       95.90       94.13     14.94 o 
   2   2   5     1332.41     1240.39     28.34 o 
   3   2   5       20.35        4.02     11.73 o 
   4   2   5       13.46       20.87     11.86 o 
   5   2   5      200.79      207.50     35.97 o 
   6   2   5      378.87      371.99     43.27 o 
   7   2   5       51.34       34.56     35.11 o 
   8   2   5      213.26      220.64     45.43 o 
   9   2   5        4.29       30.70     41.25 o 
  10   2   5       29.29       55.44     47.90 o 
  11   2   5       23.34        1.15     75.55 o 
 -10   3   5      199.93      248.70     57.52 o 
  -9   3   5       64.42       35.95     46.93 o 
  -8   3   5      206.33      236.60     64.55 o 
  -7   3   5      564.16      515.28     53.50 o 
  -6   3   5      320.88      240.11     26.95 o 
  -5   3   5      428.03      478.33     29.64 o 
  -4   3   5      100.15       73.71     22.18 o 
  -3   3   5     4062.51     4207.41     65.11 o 
  -2   3   5      197.88      201.72     14.18 o 
  -1   3   5        0.42       11.42     15.39 o 
   0   3   5      506.40      541.49     20.23 o 
   1   3   5     2106.40     2161.31     39.71 o 
   2   3   5     5195.98     5211.30     86.34 o 
   3   3   5      256.87      278.61     18.16 o 
   4   3   5       17.53        9.90     13.23 o 
   5   3   5      796.72      757.88     26.78 o 
   6   3   5     2369.41     2318.22     83.17 o 
   7   3   5     1035.25     1066.85     68.53 o 
   8   3   5      109.31      171.08     43.49 o 
   9   3   5       28.74       69.42     43.51 o 
  10   3   5        0.53       32.52     46.79 o 
 -10   4   5        7.60       36.95     91.10 o 
  -9   4   5        1.17       58.37     76.10 o 
  -8   4   5       15.44       10.24     42.94 o 
  -7   4   5       26.91      -10.62     36.33 o 
  -6   4   5      138.36       97.75     26.06 o 
  -5   4   5       46.38       21.26     18.06 o 
  -4   4   5       92.43       87.85     16.34 o 
  -3   4   5      535.47      500.26     22.27 o 
  -2   4   5      638.21      629.14     30.77 o 
  -1   4   5      797.83      828.14     33.60 o 
   0   4   5        0.20        5.72     12.83 o 
   1   4   5      489.31      494.75     22.74 o 
   2   4   5     2430.93     2536.94     80.99 o 
   3   4   5       17.41       11.87     13.82 o 
   4   4   5      319.78      357.25     31.16 o 
   5   4   5        1.22       -7.05     14.46 o 
   6   4   5     1591.53     1655.66    106.99 o 
   7   4   5       36.15       15.18     48.28 o 
   8   4   5      462.48      442.97     53.90 o 
   9   4   5      106.24      153.38     46.96 o 
  10   4   5      117.15       47.69     72.43 o 
 -10   5   5        4.06      -78.73     83.97 o 
  -9   5   5       93.82       13.09     79.42 o 
  -8   5   5       95.72      112.15     80.02 o 
  -7   5   5      114.43       79.98     75.23 o 
  -6   5   5      259.42      170.34     97.00 o 
  -5   5   5      125.09      143.46     24.46 o 
  -4   5   5       51.58       44.52     21.23 o 
  -3   5   5     1029.81     1031.76     41.58 o 
  -2   5   5      523.95      560.54     37.72 o 
  -1   5   5        0.24      -22.72     22.72 o 
   0   5   5      167.48      155.37     17.17 o 
   1   5   5       90.26      110.06     17.13 o 
   2   5   5      140.02      159.51     18.65 o 
   3   5   5        0.00       -9.94     16.37 o 
   4   5   5        9.59       24.70     18.14 o 
   5   5   5      276.20      295.52     38.32 o 
   6   5   5       37.55       58.16     25.29 o 
   7   5   5       31.18       59.49     43.12 o 
   8   5   5        7.93       24.57     44.71 o 
   9   5   5       34.92      -42.39     83.66 o 
  -9   6   5        8.11       59.48     87.58 o 
  -8   6   5       99.39       88.67     80.72 o 
  -7   6   5      114.29       42.39     35.21 o 
  -6   6   5       20.15        0.38     73.55 o 
  -5   6   5      202.21      244.20     30.94 o 
  -4   6   5     1020.08      966.37     44.75 o 
  -3   6   5      638.14      583.69     37.77 o 
  -2   6   5      331.65      351.83     31.98 o 
  -1   6   5       25.11        5.36     21.64 o 
   0   6   5        0.12       -6.28     21.22 o 
   1   6   5        0.92        4.90     19.92 o 
   2   6   5       22.30        8.98     22.41 o 
   3   6   5        0.01       25.29     22.82 o 
   4   6   5        7.93       34.17     23.36 o 
   5   6   5       19.21       25.45     23.96 o 
   6   6   5        1.22       37.93     35.13 o 
   7   6   5       68.87       62.89     76.13 o 
   8   6   5        2.39        2.34     78.57 o 
   9   6   5       10.47      -45.11     78.89 o 
  -8   7   5       56.50      168.71     90.31 o 
  -7   7   5       14.01        5.66     50.53 o 
  -6   7   5        0.32      -22.61     38.21 o 
  -5   7   5      117.08      157.96     31.17 o 
  -4   7   5      311.79      336.53     35.32 o 
  -3   7   5      109.68      106.18     28.43 o 
  -2   7   5        0.45       -0.68     24.39 o 
  -1   7   5     1254.14     1189.78     48.98 o 
   0   7   5     1349.36     1303.88    130.70 o 
   1   7   5       27.60       51.63     31.47 o 
   2   7   5       62.13       55.75     39.74 o 
   3   7   5        0.02       -0.86     29.68 o 
   4   7   5       73.09       98.63     28.97 o 
   5   7   5       77.62       87.46     28.77 o 
   6   7   5        2.66      -17.45     34.65 o 
   7   7   5       28.41       32.80     68.38 o 
   8   7   5        8.23      114.19     82.13 o 
  -7   8   5      126.36      174.48     49.14 o 
  -6   8   5      135.31      185.23     48.69 o 
  -5   8   5       44.77       28.90     29.81 o 
  -4   8   5       65.48      113.90     42.84 o 
  -3   8   5        1.53      -13.59    102.41 o 
  -2   8   5      459.14      477.46     53.96 o 
  -1   8   5       24.83       10.19     33.18 o 
   0   8   5       30.88       46.55     40.86 o 
   1   8   5      389.12      333.23    101.71 o 
   2   8   5      478.63      477.77     48.62 o 
   3   8   5        5.29       -2.89     30.95 o 
   4   8   5        2.79       17.17     85.58 o 
   5   8   5        0.70       12.56     32.53 o 
   6   8   5       72.36       84.29     56.92 o 
  -5   9   5       17.32       29.27     35.58 o 
  -4   9   5        2.46      -22.80     34.10 o 
  -3   9   5      138.49      178.02     95.57 o 
  -2   9   5        9.35       36.71     36.47 o 
  -1   9   5        4.09      -17.02     34.79 o 
   0   9   5       21.59       14.55     35.00 o 
   1   9   5        4.70      -34.81     34.81 o 
   2   9   5       12.56       39.12     36.84 o 
   3   9   5        0.23       24.46     35.92 o 
   4   9   5      113.72      115.20     39.83 o 
   5   9   5       72.35       25.53     37.18 o 
  -3  10   5        0.34       36.60     38.10 o 
  -2  10   5       16.89      -26.66     41.26 o 
  -1  10   5      343.99      474.05     55.18 o 
   0  10   5       35.03      106.05     51.16 o 
   1  10   5       54.57       83.78     40.46 o 
   2  10   5        6.77      101.68     49.90 o 
   3  10   5       10.13       24.63     37.66 o 
 -11   0   6        7.07       23.10     77.20 o 
  -9   0   6        2.98       21.08     49.09 o 
  -8   0   6      180.73      199.64     59.65 o 
  -7   0   6       94.88       94.70     50.00 o 
  -6   0   6     3024.55     2996.81    126.01 o 
  -5   0   6     1148.90     1090.57     69.69 o 
  -4   0   6     3284.57     3235.48    119.46 o 
  -3   0   6       15.51       34.25     28.42 o 
  -2   0   6    55108.18    53845.51   1360.73 o 
  -1   0   6     2262.96     2114.02     77.47 o 
   0   0   6        9.67      -21.00     22.02 o 
   1   0   6    18511.44    18357.11    471.59 o 
   2   0   6      560.00      451.50     40.86 o 
   3   0   6        0.70      -28.50     28.50 o 
   4   0   6      292.31      162.31     42.22 o 
   5   0   6     5157.52     5225.56    180.34 o 
   6   0   6      926.16      879.64     80.98 o 
   7   0   6      753.15      792.93     83.34 o 
   8   0   6      748.94      725.03     85.16 o 
   9   0   6      211.48      228.51     70.34 o 
  10   0   6        4.79       -2.92     65.48 o 
  11   0   6       34.43       83.94     70.18 o 
 -11   1   6        3.85       -5.89     81.58 o 
 -10   1   6      140.91      139.84     53.24 o 
  -9   1   6      514.69      481.03     77.07 o 
  -8   1   6       67.21       91.96     39.93 o 
  -7   1   6      203.05      275.96     41.14 o 
  -6   1   6      255.27      283.54     37.26 o 
  -5   1   6      344.33      398.21     23.06 o 
  -4   1   6        0.24      -14.03     14.03 o 
  -3   1   6      315.48      319.60     20.39 o 
  -2   1   6     2769.55     2397.50    140.26 o 
  -1   1   6      493.99      522.68     29.60 o 
   0   1   6     6032.27     5781.94    112.34 o 
   1   1   6     1481.01     1498.46     43.15 o 
   2   1   6       48.08       82.37     21.67 o 
   3   1   6      279.50      296.82     30.43 o 
   4   1   6     1180.71     1168.95     56.05 o 
   5   1   6     1742.21     1683.29     67.29 o 
   6   1   6       21.12       37.73     31.80 o 
   7   1   6      136.91       75.30     36.36 o 
   8   1   6       18.27       64.91     38.93 o 
   9   1   6       91.46      107.35     79.06 o 
  10   1   6       77.79       55.19     47.67 o 
  11   1   6        0.03        2.29     49.34 o 
 -11   2   6        7.09       42.64     90.37 o 
 -10   2   6       46.02       98.59     52.71 o 
  -9   2   6       82.72      145.40     51.05 o 
  -8   2   6      337.60      263.11     49.99 o 
  -7   2   6      396.34      412.41     62.85 o 
  -6   2   6       23.57       64.56     36.41 o 
  -5   2   6       24.69       34.86     18.03 o 
  -4   2   6      207.93      182.34     20.29 o 
  -3   2   6      263.68      291.28     42.80 o 
  -2   2   6      864.35      873.03     28.83 o 
  -1   2   6      326.33      330.94     20.86 o 
   0   2   6      263.65      276.71     14.26 o 
   1   2   6      504.04      543.21     20.56 o 
   2   2   6      320.59      323.07     17.10 o 
   3   2   6      610.15      597.33     33.33 o 
   4   2   6      280.76      314.28     29.73 o 
   5   2   6        2.82        6.49     25.62 o 
   6   2   6      107.87      113.52     34.69 o 
   7   2   6       32.88       40.97     34.62 o 
   8   2   6      211.99      218.40     71.94 o 
   9   2   6       41.78       26.52     42.02 o 
  10   2   6       12.31       51.65     46.73 o 
  11   2   6       14.82       57.90     50.50 o 
 -10   3   6        2.26      -20.43     59.61 o 
  -9   3   6       30.65        4.99     87.61 o 
  -8   3   6        0.88        5.33     39.35 o 
  -7   3   6        0.28      -37.56     47.30 o 
  -6   3   6       99.22      118.47     23.69 o 
  -5   3   6      104.76      107.51     22.83 o 
  -4   3   6       15.34       36.99     16.22 o 
  -3   3   6      229.45      210.20     16.50 o 
  -2   3   6     1812.28     1758.01     34.36 o 
  -1   3   6      381.34      383.91     33.05 o 
   0   3   6      257.96      276.77     15.84 o 
   1   3   6      116.14       99.35     14.07 o 
   2   3   6      939.48      944.85     31.68 o 
   3   3   6     2205.21     2166.66     42.13 o 
   4   3   6        0.04       -2.35     13.02 o 
   5   3   6        2.19       25.36     14.19 o 
   6   3   6        6.85       17.43     30.53 o 
   7   3   6       40.82       90.15     39.42 o 
   8   3   6        2.39      -19.84     38.65 o 
   9   3   6        3.37      -40.80     48.58 o 
  10   3   6        1.04       27.89     46.15 o 
 -10   4   6       57.10       17.23     90.90 o 
  -9   4   6       13.79      -75.08     75.08 o 
  -8   4   6       39.85       84.16     76.16 o 
  -7   4   6        3.32       36.58     37.61 o 
  -6   4   6        4.51       11.52     22.80 o 
  -5   4   6       45.08       43.84     25.11 o 
  -4   4   6      428.89      458.82     23.42 o 
  -3   4   6      686.38      682.66     25.18 o 
  -2   4   6      140.20      151.63     21.49 o 
  -1   4   6       82.55       52.27     18.34 o 
   0   4   6     3476.94     3802.64     60.69 o 
   1   4   6      593.70      671.07     25.68 o 
   2   4   6      592.59      607.30     29.10 o 
   3   4   6        0.64      -10.48     14.09 o 
   4   4   6      400.52      417.56     28.84 o 
   5   4   6       32.54       19.72     19.26 o 
   6   4   6       75.46       89.32     24.02 o 
   7   4   6      657.63      649.71     56.74 o 
   8   4   6       60.80       97.66     47.94 o 
   9   4   6       36.73       56.24     71.67 o 
  10   4   6       38.85      109.91     50.03 o 
 -10   5   6        3.01      -67.66     86.94 o 
  -9   5   6      171.59      126.43     88.48 o 
  -8   5   6       42.16       43.67     77.66 o 
  -7   5   6       73.01       74.77     73.27 o 
  -6   5   6      195.80      194.89     36.12 o 
  -5   5   6      442.96      415.93     42.76 o 
  -4   5   6        2.44      -19.77     19.77 o 
  -3   5   6       61.49      114.90     22.51 o 
  -2   5   6      184.64      216.25     24.90 o 
  -1   5   6       30.43        3.96     18.68 o 
   0   5   6       49.10       52.55     14.48 o 
   1   5   6        0.80       -0.19     15.47 o 
   2   5   6      132.21      128.83     18.79 o 
   3   5   6        6.02       21.72     16.87 o 
   4   5   6       79.54       61.98     19.10 o 
   5   5   6     1276.21     1299.60     43.81 o 
   6   5   6        3.34       12.01     32.98 o 
   7   5   6      215.91      227.44     59.07 o 
   8   5   6        5.94      -51.83     51.83 o 
   9   5   6       12.13      -76.02     76.02 o 
  -9   6   6      154.30      234.85    101.32 o 
  -8   6   6        0.99       61.92     80.42 o 
  -7   6   6       33.58       14.99     27.61 o 
  -6   6   6      114.85      103.48     39.74 o 
  -5   6   6       15.57       34.78     27.11 o 
  -4   6   6     1148.04     1199.07     48.14 o 
  -3   6   6      199.18      188.23     27.81 o 
  -2   6   6      864.32      887.81     42.28 o 
  -1   6   6     2068.95     2071.57     76.69 o 
   0   6   6      184.77      194.88     26.49 o 
   1   6   6        2.16       16.23     17.77 o 
   2   6   6        6.13        3.63     18.12 o 
   3   6   6       13.27        5.60     18.92 o 
   4   6   6       62.68       69.41     21.43 o 
   5   6   6        6.22       43.51     24.16 o 
   6   6   6      275.52      289.40     44.05 o 
   7   6   6       33.90       95.01     75.18 o 
   8   6   6       44.75       25.31     81.24 o 
   9   6   6      215.74      403.29    110.41 o 
  -8   7   6        4.15      -53.98     76.12 o 
  -7   7   6        0.01       28.10    102.55 o 
  -6   7   6       34.48       22.46     40.92 o 
  -5   7   6       61.39       59.05     35.17 o 
  -4   7   6       61.61       65.23     27.82 o 
  -3   7   6      160.47      145.96     35.04 o 
  -2   7   6      353.22      380.31     34.90 o 
  -1   7   6        1.46        8.94     23.87 o 
   0   7   6     1341.72     1317.38     50.47 o 
   1   7   6      378.69      404.89     41.88 o 
   2   7   6        0.77       16.95     30.00 o 
   3   7   6       63.46       54.05     47.66 o 
   4   7   6        0.77       17.98     33.96 o 
   5   7   6       67.78       54.78     28.70 o 
   6   7   6      333.98      328.49     47.64 o 
   7   7   6       40.20      -55.65     61.98 o 
   8   7   6        8.62       48.54     79.65 o 
  -7   8   6       74.61      108.11     48.71 o 
  -6   8   6      190.07      172.00     94.27 o 
  -5   8   6       61.81       43.92     30.84 o 
  -4   8   6       81.34       52.03     29.90 o 
  -3   8   6      139.77      129.17     36.67 o 
  -2   8   6        0.00      -10.35     31.77 o 
  -1   8   6      157.21       66.82     72.37 o 
   0   8   6        4.48      -12.10     29.60 o 
   1   8   6       97.38       56.26     44.39 o 
   2   8   6        5.50        2.72     32.04 o 
   3   8   6       38.71       37.66     32.69 o 
   4   8   6        9.53       -7.08     31.89 o 
   5   8   6        0.00      -14.50     31.63 o 
   6   8   6        0.82        1.71     53.34 o 
  -5   9   6        0.45       40.22     57.68 o 
  -4   9   6        5.61      -13.93     34.44 o 
  -3   9   6       48.52       16.46     35.60 o 
  -2   9   6       15.06       41.94     36.45 o 
  -1   9   6       69.39       42.27     87.24 o 
   0   9   6       14.84      -10.50     52.47 o 
   1   9   6       65.24       84.11     39.32 o 
   2   9   6       25.25      -33.57     33.57 o 
   3   9   6        2.76      -11.26     34.29 o 
   4   9   6        4.14       -3.93     34.46 o 
   5   9   6        1.70      -42.28     42.28 o 
  -3  10   6      156.09      166.60     45.14 o 
  -2  10   6       45.60      106.32     43.39 o 
  -1  10   6        0.08      -17.07     37.62 o 
   0  10   6       40.48       -5.91     37.75 o 
   1  10   6       13.03      -27.78     36.90 o 
   2  10   6        5.01       67.16     41.18 o 
   3  10   6        0.00       52.14     38.38 o 
 -11   1   7       11.23       -4.36     79.09 o 
 -10   1   7        3.29      115.59     86.23 o 
  -9   1   7      179.39      163.12     49.90 o 
  -8   1   7      186.43      173.03     55.91 o 
  -7   1   7      175.34      125.79     50.12 o 
  -6   1   7      217.48      265.88     48.41 o 
  -5   1   7     1013.22      934.91     42.54 o 
  -4   1   7      160.43      177.48     18.93 o 
  -3   1   7      258.32      234.24     23.81 o 
  -2   1   7    16326.80    15496.33    227.67 o 
  -1   1   7     2387.38     2434.12     47.23 o 
   0   1   7      562.43      504.20     21.38 o 
   1   1   7      892.34      939.75     36.30 o 
   2   1   7        2.62       30.81     21.87 o 
   3   1   7      714.61      731.96     42.47 o 
   4   1   7      343.94      341.14     51.84 o 
   5   1   7     2550.63     2608.06     84.04 o 
   6   1   7      770.68      698.75     52.15 o 
   7   1   7        6.33       19.82     30.97 o 
   8   1   7       15.25       26.47     78.10 o 
   9   1   7      142.61      139.75     48.84 o 
  10   1   7        0.07       46.41     64.74 o 
  11   1   7        9.96       12.45     50.83 o 
 -11   2   7       12.24      143.84     96.74 o 
 -10   2   7      188.44      153.31     63.34 o 
  -9   2   7       85.78       27.18     45.75 o 
  -8   2   7       25.38       -8.63     39.58 o 
  -7   2   7      166.00      155.59     41.40 o 
  -6   2   7       32.02       18.13     18.82 o 
  -5   2   7      498.69      486.54     44.27 o 
  -4   2   7      223.81      221.50     20.97 o 
  -3   2   7     3520.96     3340.70     64.26 o 
  -2   2   7     2044.80     1894.43     43.53 o 
  -1   2   7       70.90       57.78     20.24 o 
   0   2   7     1334.30     1314.16     27.23 o 
   1   2   7      321.14      313.49     16.66 o 
   2   2   7        0.63       -6.75     11.92 o 
   3   2   7      467.77      502.45     24.87 o 
   4   2   7     1428.47     1472.92     38.57 o 
   5   2   7      544.47      567.76     70.73 o 
   6   2   7        0.87      -29.46     29.46 o 
   7   2   7        2.63       14.58     34.29 o 
   8   2   7       20.61        8.27     37.80 o 
   9   2   7        9.03        8.10     41.83 o 
  10   2   7       34.18       39.48     57.49 o 
 -10   3   7      123.49      140.08     55.35 o 
  -9   3   7       11.50       69.63    100.11 o 
  -8   3   7      354.56      379.26     54.77 o 
  -7   3   7       54.57       99.38     39.80 o 
  -6   3   7        1.27       12.75     20.82 o 
  -5   3   7      275.85      294.65     42.31 o 
  -4   3   7      340.35      375.11     24.97 o 
  -3   3   7      106.70      103.83     17.08 o 
  -2   3   7     1067.31     1058.92     34.55 o 
  -1   3   7       72.93       51.64     17.29 o 
   0   3   7     1227.21     1097.04     28.11 o 
   1   3   7      295.26      326.08     17.98 o 
   2   3   7     4096.45     4324.92     75.55 o 
   3   3   7      682.89      762.44     39.79 o 
   4   3   7     4140.93     4061.15     77.82 o 
   5   3   7      488.51      488.59     27.56 o 
   6   3   7      233.37      273.53     41.23 o 
   7   3   7      969.07      991.68     67.24 o 
   8   3   7      139.34      120.45     43.07 o 
   9   3   7        8.01        8.86     42.00 o 
  10   3   7      129.66      304.27     56.85 o 
 -10   4   7       19.43       77.06     93.29 o 
  -9   4   7        8.34      -76.41     76.41 o 
  -8   4   7       23.42      -40.65     73.64 o 
  -7   4   7        0.54      -23.50     82.36 o 
  -6   4   7      235.23      204.61     28.27 o 
  -5   4   7       15.69        1.24     19.30 o 
  -4   4   7       59.35       38.60     20.18 o 
  -3   4   7     1424.12     1443.03     33.87 o 
  -2   4   7     1037.45     1099.32     38.35 o 
  -1   4   7       20.68       24.21     17.97 o 
   0   4   7     1322.64     1400.06     32.42 o 
   1   4   7       81.96       65.50     17.19 o 
   2   4   7      861.76      865.10     30.64 o 
   3   4   7       60.67       78.77     15.49 o 
   4   4   7      118.01      107.49     17.70 o 
   5   4   7      512.53      478.01     58.50 o 
   6   4   7     1125.75     1116.41     62.28 o 
   7   4   7        8.38      -22.74     35.44 o 
   8   4   7       31.64       18.01     40.55 o 
   9   4   7       27.34      -36.27     62.75 o 
  10   4   7       60.12      123.77     50.10 o 
 -10   5   7       69.09      135.48    101.76 o 
  -9   5   7        6.26      -40.00     83.06 o 
  -8   5   7        9.02       78.75     82.73 o 
  -7   5   7       69.43      -26.64     73.86 o 
  -6   5   7       95.37      128.88     34.34 o 
  -5   5   7        7.52      -11.98     28.45 o 
  -4   5   7      344.51      293.67     28.58 o 
  -3   5   7      435.95      446.41     37.27 o 
  -2   5   7       25.89       19.06     37.01 o 
  -1   5   7        4.63        6.48     18.66 o 
   0   5   7      103.41      116.87     16.78 o 
   1   5   7     1479.10     1393.91     47.82 o 
   2   5   7        8.86       10.49     16.37 o 
   3   5   7      307.91      334.29     24.23 o 
   4   5   7      169.07      163.72     23.74 o 
   5   5   7      537.78      552.50     29.99 o 
   6   5   7      106.41       79.05     24.69 o 
   7   5   7        1.09      -21.36     34.48 o 
   8   5   7        1.05       71.87     51.62 o 
  -9   6   7        0.50       64.07     90.41 o 
  -8   6   7        9.87      -10.94     82.09 o 
  -7   6   7       73.57       57.70     39.62 o 
  -6   6   7       53.74       40.54     39.73 o 
  -5   6   7       26.62       -3.25     52.04 o 
  -4   6   7        3.18       10.38     27.02 o 
  -3   6   7      166.11      203.14     29.23 o 
  -2   6   7      287.72      266.50     28.94 o 
  -1   6   7        8.14       -9.41     19.72 o 
   0   6   7      112.32      116.30     27.89 o 
   1   6   7        5.46      -17.26     28.38 o 
   2   6   7        3.81       19.92     19.33 o 
   3   6   7       10.10        9.16     19.05 o 
   4   6   7       52.64       53.28     21.89 o 
   5   6   7       88.44       82.60     36.64 o 
   6   6   7       86.02      105.00     44.63 o 
   7   6   7       12.65       17.08     68.12 o 
   8   6   7       39.80       68.20     79.18 o 
   9   6   7       13.94        4.39     85.18 o 
  -8   7   7       48.10       -8.64     78.99 o 
  -7   7   7        5.72      -30.91     41.12 o 
  -6   7   7       27.31       44.28     43.24 o 
  -5   7   7      189.68      210.15     43.14 o 
  -4   7   7       39.26       43.83     27.04 o 
  -3   7   7      121.09      132.28     29.90 o 
  -2   7   7      767.36      810.10     44.73 o 
  -1   7   7       56.04       22.12     28.32 o 
   0   7   7      183.85      265.76     39.52 o 
   1   7   7       20.60       55.32     28.34 o 
   2   7   7        7.52      -28.04     28.27 o 
   3   7   7       26.68       23.79     32.48 o 
   4   7   7       12.71      -28.86     28.86 o 
   5   7   7      330.25      360.74     36.49 o 
   6   7   7        3.39       21.76     37.43 o 
   7   7   7       33.03       43.41     67.66 o 
   8   7   7        3.49      -31.61     72.41 o 
  -7   8   7       19.23       42.91    106.08 o 
  -6   8   7      216.13      226.82     50.36 o 
  -5   8   7       30.50       30.66     42.25 o 
  -4   8   7        2.45        6.39     29.12 o 
  -3   8   7      359.56      327.76     45.09 o 
  -2   8   7        0.63      -31.46     31.46 o 
  -1   8   7       53.65       10.52     39.01 o 
   0   8   7        0.14      -31.37     31.37 o 
   1   8   7      595.11      564.18     51.59 o 
   2   8   7      487.72      512.70     50.13 o 
   3   8   7        8.59       48.26     78.46 o 
   4   8   7       47.91      133.44     38.45 o 
   5   8   7       15.92       -2.58     38.32 o 
   6   8   7        0.07       85.67     57.00 o 
  -5   9   7        0.03       24.65     58.07 o 
  -4   9   7       21.55       25.85     37.00 o 
  -3   9   7        5.22       12.91     51.22 o 
  -2   9   7       78.73      143.69     40.95 o 
  -1   9   7        0.00       17.32     43.02 o 
   0   9   7       31.50       51.33     36.87 o 
   1   9   7      167.76      189.31     43.15 o 
   2   9   7        2.68       13.39     36.39 o 
   3   9   7        3.25        9.31     34.57 o 
   4   9   7      100.42      166.64     41.68 o 
   5   9   7       50.72       49.29     37.99 o 
  -3  10   7       89.99      185.56     44.28 o 
  -2  10   7       45.95       33.85     45.30 o 
  -1  10   7       11.22       32.79     41.33 o 
   0  10   7        3.77      -11.48     51.15 o 
   1  10   7       37.46       81.55     41.10 o 
   2  10   7       33.73       32.90     39.36 o 
   3  10   7       15.43       18.31     44.42 o 
 -11   0   8       28.55      -55.17     75.52 o 
 -10   0   8       13.14      -51.11     74.06 o 
  -9   0   8       12.37      158.11     76.63 o 
  -7   0   8      186.55      179.24     50.89 o 
  -6   0   8       14.19       30.62     40.22 o 
  -4   0   8     5618.51     5836.02    117.86 o 
  -3   0   8    11848.32    11601.37    211.01 o 
  -2   0   8     7241.22     7047.57    208.41 o 
  -1   0   8     8131.93     7793.19    143.31 o 
   0   0   8    16094.74    15087.39    392.19 o 
   1   0   8    22994.07    22639.99    582.18 o 
   2   0   8     4063.75     4337.72    140.53 o 
   3   0   8     4072.75     4125.78    138.60 o 
   4   0   8     2027.94     2186.31     97.45 o 
   5   0   8     2645.82     2835.11    121.54 o 
   6   0   8      474.02      432.04     65.39 o 
   7   0   8     1591.33     1487.02    106.74 o 
   8   0   8      120.93       82.32     59.11 o 
   9   0   8      231.59      235.38     72.67 o 
  10   0   8        0.25       66.58     67.48 o 
  11   0   8      126.61      109.33     80.49 o 
 -11   1   8       90.18      -31.18    124.73 o 
 -10   1   8        1.40      -20.06     63.70 o 
  -9   1   8        4.67      -24.19     44.99 o 
  -8   1   8        4.82        7.25     38.42 o 
  -7   1   8       85.71       34.47     35.41 o 
  -6   1   8       28.80        1.85     16.30 o 
  -5   1   8     1560.86     1494.55     32.58 o 
  -4   1   8     2790.32     2882.17     59.37 o 
  -3   1   8       19.05        8.32     14.20 o 
  -2   1   8     2003.96     2052.69    139.10 o 
  -1   1   8     5438.11     5533.75     88.93 o 
   0   1   8     2506.83     2521.50     47.75 o 
   1   1   8     2079.63     2032.80     42.15 o 
   2   1   8       17.64       23.77     13.99 o 
   3   1   8       16.92      -15.75     23.47 o 
   4   1   8     9428.81     9904.08    205.85 o 
   5   1   8      686.53      611.85     45.96 o 
   6   1   8       44.84       -6.30     41.06 o 
   7   1   8        0.11       18.54     34.65 o 
   8   1   8      242.93      183.23     44.88 o 
   9   1   8       55.51       18.33     42.22 o 
  10   1   8       34.44       77.08     46.99 o 
  11   1   8       30.32        7.32     50.61 o 
 -11   2   8       25.17        0.06     58.82 o 
 -10   2   8       33.20      -69.54     69.56 o 
  -9   2   8      202.99      161.15     48.59 o 
  -8   2   8       17.69       -4.86     39.44 o 
  -7   2   8       11.25       17.44     34.77 o 
  -6   2   8        2.25       27.55     18.42 o 
  -5   2   8        7.13       37.72     17.96 o 
  -4   2   8       85.13      113.45     18.86 o 
  -3   2   8     2562.23     2532.50    100.31 o 
  -2   2   8      482.12      435.76     40.39 o 
  -1   2   8     5156.70     4975.79     81.34 o 
   0   2   8      237.82      259.86     16.66 o 
   1   2   8       15.61        3.98     16.04 o 
   2   2   8      244.50      283.64     20.30 o 
   3   2   8      470.78      504.41     25.81 o 
   4   2   8        0.53        4.64     14.22 o 
   5   2   8      624.69      616.00     27.68 o 
   6   2   8        2.69       32.71     31.50 o 
   7   2   8       36.03       37.66     41.11 o 
   8   2   8      138.74      184.20     45.15 o 
   9   2   8        2.73        5.51     41.68 o 
  10   2   8        4.74      -59.73     64.77 o 
 -10   3   8        1.19      109.94     93.63 o 
  -9   3   8      174.28      160.48     68.05 o 
  -8   3   8       56.55      -39.87     39.87 o 
  -7   3   8      134.52       80.05     37.41 o 
  -6   3   8      408.34      382.63     29.92 o 
  -5   3   8      113.20      123.97     21.91 o 
  -4   3   8      261.48      214.11     33.20 o 
  -3   3   8        7.65        4.24     29.17 o 
  -2   3   8      700.62      744.52     40.22 o 
  -1   3   8      333.58      332.96     22.64 o 
   0   3   8       63.19       84.85     12.18 o 
   1   3   8     1056.40     1026.65     27.50 o 
   2   3   8      316.35      306.83     37.90 o 
   3   3   8      239.56      272.04     24.38 o 
   4   3   8      411.53      448.01     27.27 o 
   5   3   8      224.84      259.54     23.54 o 
   6   3   8      338.63      361.42     56.33 o 
   7   3   8      472.17      451.91     51.97 o 
   8   3   8       87.50       76.83     51.12 o 
   9   3   8       14.68       45.67     92.09 o 
  10   3   8       12.62      -10.07     44.74 o 
 -10   4   8        0.49      -21.45     82.16 o 
  -9   4   8        4.85      -66.68     66.68 o 
  -8   4   8       19.81      -20.10     65.90 o 
  -7   4   8      135.84      171.90     39.76 o 
  -6   4   8      252.78      222.09     47.13 o 
  -5   4   8      288.17      304.67     27.02 o 
  -4   4   8     1566.98     1522.26     63.69 o 
  -3   4   8       52.96       45.11     20.10 o 
  -2   4   8      238.87      209.89     23.01 o 
  -1   4   8      534.96      483.83     27.95 o 
   0   4   8      595.89      599.92     22.42 o 
   1   4   8        3.37       -8.80     16.41 o 
   2   4   8     2555.50     2715.41     50.23 o 
   3   4   8      636.91      665.86     40.69 o 
   4   4   8       24.49       33.63     16.57 o 
   5   4   8      692.57      731.26     37.48 o 
   6   4   8     1327.09     1194.20     64.93 o 
   7   4   8      279.76      250.93     44.50 o 
   8   4   8       62.81       83.11     43.28 o 
   9   4   8       24.07       22.64     43.86 o 
  10   4   8       61.74       21.46     52.08 o 
 -10   5   8        3.43      -67.93     90.59 o 
  -9   5   8       37.08       32.29     89.67 o 
  -8   5   8       63.68      -10.41     73.33 o 
  -7   5   8      142.80      182.78     75.70 o 
  -6   5   8        0.81      -22.81     56.10 o 
  -5   5   8       94.81       95.44     62.81 o 
  -4   5   8      845.39      954.07     73.41 o 
  -3   5   8      226.15      190.93     25.12 o 
  -2   5   8      115.34      154.93     38.59 o 
  -1   5   8      420.87      367.17     27.83 o 
   0   5   8      156.75      212.75     28.12 o 
   1   5   8     1050.82     1073.87     33.02 o 
   2   5   8      120.70      153.82     21.39 o 
   3   5   8      288.36      342.96     27.07 o 
   4   5   8      287.01      309.01     24.14 o 
   5   5   8      301.21      284.07     24.42 o 
   6   5   8        0.64      -27.55     30.15 o 
   7   5   8      119.69      112.99     41.27 o 
   8   5   8      107.08       25.98     50.38 o 
  -9   6   8       18.63      -26.22     86.95 o 
  -8   6   8        0.00        6.81     80.42 o 
  -7   6   8       48.01       35.93     59.73 o 
  -6   6   8       48.75      137.70     79.74 o 
  -5   6   8      302.99      339.42     46.15 o 
  -4   6   8      756.81      777.21     41.60 o 
  -3   6   8      135.94      129.27     26.28 o 
  -2   6   8      218.53      233.43     35.30 o 
  -1   6   8      308.11      301.22     32.14 o 
   0   6   8      415.01      415.80     32.04 o 
   1   6   8        2.30      -20.63     20.63 o 
   2   6   8        0.33        7.95     18.09 o 
   3   6   8       12.10       -0.27     18.85 o 
   4   6   8        5.02        8.48     19.97 o 
   5   6   8        8.20        1.21     21.26 o 
   6   6   8       57.99       60.99     35.64 o 
   7   6   8       62.62       43.51     69.43 o 
   8   6   8       91.37       35.43     77.49 o 
   9   6   8       28.60       53.05     86.46 o 
  -8   7   8        3.19        9.41     75.75 o 
  -7   7   8       40.22      102.37     50.25 o 
  -6   7   8       40.71       71.67     44.18 o 
  -5   7   8        6.63       -5.67     36.38 o 
  -4   7   8      436.37      499.49     38.65 o 
  -3   7   8      148.54      102.00     62.85 o 
  -2   7   8       17.80       23.78     25.39 o 
  -1   7   8      213.64      201.69     30.26 o 
   0   7   8       46.70       68.15     26.93 o 
   1   7   8      351.40      338.90     33.80 o 
   2   7   8      114.85      118.10     31.98 o 
   3   7   8      143.66      128.71     40.47 o 
   4   7   8      338.38      323.76     50.96 o 
   5   7   8      597.06      641.32     43.44 o 
   6   7   8      104.50      169.14     44.45 o 
   7   7   8       17.49       -1.52     65.87 o 
   8   7   8       16.92      -47.68     77.11 o 
  -7   8   8        7.29      -18.30     42.83 o 
  -6   8   8       10.15       19.32     76.16 o 
  -5   8   8       90.26       18.46     41.06 o 
  -4   8   8       14.88       -8.41     29.12 o 
  -3   8   8        3.78        2.38     28.34 o 
  -2   8   8      657.88      656.60     54.82 o 
  -1   8   8       15.20        8.17     33.83 o 
   0   8   8       13.75       37.88     31.88 o 
   1   8   8      141.38      139.27     38.32 o 
   2   8   8        0.88       -2.46     32.80 o 
   3   8   8       35.67       16.94     33.25 o 
   4   8   8       15.92       23.02     42.03 o 
   5   8   8       55.66      101.87     59.83 o 
   6   8   8        5.87       42.70     56.08 o 
  -5   9   8       11.12      -49.01     49.01 o 
  -4   9   8        2.76      -31.68     33.89 o 
  -3   9   8       22.60      -16.71     35.55 o 
  -2   9   8       93.76      109.19     57.63 o 
  -1   9   8      145.54      207.60     44.68 o 
   0   9   8       22.31       -0.26     34.19 o 
   1   9   8        2.54       29.81     37.59 o 
   2   9   8       35.56       95.85     39.44 o 
   3   9   8        4.43       61.10     39.15 o 
   4   9   8        1.33       -1.57     34.76 o 
   5   9   8        0.21       19.55     35.01 o 
  -3  10   8       31.15       34.41     54.43 o 
  -2  10   8        0.21       -3.73     39.37 o 
  -1  10   8       21.47       92.19     42.26 o 
   0  10   8       23.22      -28.02     37.99 o 
   1  10   8        1.91       20.86     39.78 o 
   2  10   8       22.22       70.43     41.71 o 
 -11   1   9       66.13       62.16     61.24 o 
 -10   1   9       16.86      -50.04     51.20 o 
  -9   1   9       36.38       18.11     78.08 o 
  -8   1   9       26.49      -37.36     57.84 o 
  -7   1   9      359.74      378.41     48.94 o 
  -6   1   9      121.10      114.43     19.44 o 
  -5   1   9        4.65       -0.59     14.40 o 
  -4   1   9        0.40       20.89     25.80 o 
  -3   1   9     3047.93     1862.35     79.69 o 
  -2   1   9    12890.12    12154.07    183.54 o 
  -1   1   9    19276.69    19236.87    277.88 o 
   0   1   9    20777.61    19893.59    285.29 o 
   1   1   9     2790.94     2673.90     51.57 o 
   2   1   9     1700.85     1732.96     51.76 o 
   3   1   9     2562.24     2589.20     53.32 o 
   4   1   9       59.11       66.16     54.27 o 
   5   1   9        0.10       36.41     27.37 o 
   6   1   9      155.01      128.40     70.46 o 
   7   1   9       34.52       56.45     34.74 o 
   8   1   9        9.97        7.78     35.49 o 
   9   1   9        4.52       19.02     43.35 o 
  10   1   9       77.06       82.62     87.29 o 
  11   1   9      175.77      266.81     63.06 o 
 -11   2   9        0.42       -4.42     57.71 o 
 -10   2   9       58.21       80.15     59.92 o 
  -9   2   9      153.57      126.24     86.66 o 
  -8   2   9      116.89      142.26     44.56 o 
  -7   2   9      531.40      519.65     51.49 o 
  -6   2   9      642.91      649.03     43.15 o 
  -5   2   9      187.44      210.27     22.05 o 
  -4   2   9       54.91       85.89     21.90 o 
  -3   2   9     2640.98     2616.60     57.62 o 
  -2   2   9     4495.65     4478.78     79.29 o 
  -1   2   9      149.05      130.10     22.99 o 
   0   2   9      101.71      129.19     16.28 o 
   1   2   9        3.35      -10.87     14.88 o 
   2   2   9      466.78      479.38     24.65 o 
   3   2   9      391.03      412.25     39.28 o 
   4   2   9      761.33      761.48     44.74 o 
   5   2   9        1.55      -18.52     31.05 o 
   6   2   9      259.67      223.86     37.79 o 
   7   2   9       71.49       70.42     36.18 o 
   8   2   9      105.76       90.93     43.24 o 
   9   2   9      180.84      221.38     50.23 o 
  10   2   9      207.59      257.62     56.63 o 
 -10   3   9       59.96      -30.70     52.17 o 
  -9   3   9       41.64       89.28     83.88 o 
  -8   3   9        0.22      -19.36     39.33 o 
  -7   3   9        0.40       -3.35     34.70 o 
  -6   3   9      302.03      323.76     28.81 o 
  -5   3   9      585.97      579.76     41.75 o 
  -4   3   9      885.03      943.83     61.19 o 
  -3   3   9      235.61      180.75     23.04 o 
  -2   3   9     3106.64     3216.59     82.75 o 
  -1   3   9      430.97      425.56     51.58 o 
   0   3   9     2512.85     2668.24     45.49 o 
   1   3   9     5109.30     5129.65     75.48 o 
   2   3   9     3748.90     3734.01    133.00 o 
   3   3   9      656.68      725.93     31.31 o 
   4   3   9     2185.78     2235.69     85.70 o 
   5   3   9        8.66       23.76     17.99 o 
   6   3   9      606.70      620.88     62.55 o 
   7   3   9     1322.06     1375.99     71.00 o 
   8   3   9       58.08       14.65     41.56 o 
   9   3   9       39.77       53.97     44.07 o 
  10   3   9       47.43       59.90     49.00 o 
 -10   4   9        0.81      -40.29     83.79 o 
  -9   4   9       32.03       71.43     87.65 o 
  -8   4   9        0.86      -69.52     69.52 o 
  -7   4   9       89.60      183.92     71.18 o 
  -6   4   9      263.64      306.52     62.21 o 
  -5   4   9      305.90      350.00     27.97 o 
  -4   4   9       56.99       56.00     27.11 o 
  -3   4   9      336.55      355.30     33.95 o 
  -2   4   9       10.93       13.10     31.13 o 
  -1   4   9        0.26        1.16     17.20 o 
   0   4   9        4.93        9.70     15.10 o 
   1   4   9        5.63       18.54     13.40 o 
   2   4   9       12.05        0.90     15.01 o 
   3   4   9     1851.49     2011.59     50.63 o 
   4   4   9      138.44      157.84     19.44 o 
   5   4   9       56.91       55.52     21.39 o 
   6   4   9        0.00      -23.13     30.25 o 
   7   4   9      403.71      505.44     86.24 o 
   8   4   9      117.56       71.75     86.62 o 
   9   4   9        0.20       49.64     43.25 o 
  10   4   9       94.51      176.12     53.30 o 
 -10   5   9       16.13      -40.74     92.13 o 
  -9   5   9      189.40      263.97    104.47 o 
  -8   5   9      157.67      357.01    101.02 o 
  -7   5   9       51.60        6.94     54.98 o 
  -6   5   9      799.47      747.18     55.12 o 
  -5   5   9      586.17      547.41     48.36 o 
  -4   5   9      647.83      617.74     48.49 o 
  -3   5   9      317.26      293.70     27.98 o 
  -2   5   9       22.03       25.58     20.63 o 
  -1   5   9        0.12       -9.62     29.99 o 
   0   5   9      826.41      848.20     37.87 o 
   1   5   9       77.37       88.79     17.34 o 
   2   5   9      913.33      912.07     35.94 o 
   3   5   9        1.49        0.31     16.75 o 
   4   5   9      883.83      884.92     33.13 o 
   5   5   9       74.78       79.08     20.38 o 
   6   5   9      203.47      181.10     40.31 o 
   7   5   9       10.20        5.19     37.28 o 
   8   5   9       52.92       79.77     41.98 o 
   9   5   9        6.09       59.81     64.18 o 
  -9   6   9       53.81      206.35    100.46 o 
  -8   6   9       30.64       30.84     81.81 o 
  -7   6   9       47.53        9.31     40.53 o 
  -6   6   9       96.48       64.26     38.68 o 
  -5   6   9       77.68      114.87     36.86 o 
  -4   6   9      237.55      181.01     39.14 o 
  -3   6   9      138.33      106.26     26.34 o 
  -2   6   9      604.61      651.91     48.16 o 
  -1   6   9        2.42      -20.12     21.62 o 
   0   6   9      139.41      199.58     28.10 o 
   1   6   9        0.01      -20.11     20.11 o 
   2   6   9       25.00       31.13     19.68 o 
   3   6   9       39.94       58.06     21.52 o 
   4   6   9        1.70      -15.82     19.94 o 
   5   6   9      158.32      148.38     24.59 o 
   6   6   9        1.22      -50.36     50.36 o 
   7   6   9       10.80        4.34     67.58 o 
   8   6   9       17.69       49.94     79.21 o 
  -8   7   9        2.26       10.99     77.98 o 
  -7   7   9       34.30      -12.57     39.61 o 
  -6   7   9        7.41      -36.22     37.12 o 
  -5   7   9       36.94       28.94     37.72 o 
  -4   7   9       36.13       71.08     40.41 o 
  -3   7   9      907.73      904.19     48.50 o 
  -2   7   9       93.72       74.33     39.16 o 
  -1   7   9       33.48       28.13     24.16 o 
   0   7   9      902.75      915.78     46.89 o 
   1   7   9      163.60      119.34     27.57 o 
   2   7   9       42.48       47.61     32.71 o 
   3   7   9      724.37      657.33     49.50 o 
   4   7   9       44.63       55.71     31.71 o 
   5   7   9      115.77       57.45     33.52 o 
   6   7   9       55.75       50.84     39.43 o 
   7   7   9       12.62       59.16     70.65 o 
   8   7   9        0.30      -54.38     76.11 o 
  -7   8   9      188.97      196.45     51.20 o 
  -6   8   9       31.14       88.60     46.15 o 
  -5   8   9        0.49       61.56     40.81 o 
  -4   8   9        0.05      -29.75     36.56 o 
  -3   8   9       41.04       18.49     39.95 o 
  -2   8   9       42.92       27.21     34.31 o 
  -1   8   9        0.00        7.11     38.84 o 
   0   8   9        4.42       28.30     31.97 o 
   1   8   9      170.94      160.69     38.88 o 
   2   8   9       10.56       32.97     34.25 o 
   3   8   9        7.08      -46.44     46.44 o 
   4   8   9       13.52       41.57     34.10 o 
   5   8   9        4.21       31.62     43.00 o 
  -5   9   9       39.04       13.33     57.69 o 
  -4   9   9       62.19      104.23     61.46 o 
  -3   9   9        7.91       10.40     36.12 o 
  -2   9   9      135.73      144.49     41.64 o 
  -1   9   9       28.54       61.32     38.17 o 
   0   9   9       23.88       77.58     38.75 o 
   1   9   9        6.43      -33.98     33.98 o 
   2   9   9       37.11       24.33     36.62 o 
   3   9   9        0.55      -35.25     35.25 o 
   4   9   9       59.88       79.00     42.55 o 
   5   9   9      110.49       67.92     39.21 o 
  -3  10   9      108.97      126.13     43.82 o 
  -2  10   9        0.01       45.20     40.15 o 
  -1  10   9       70.05      171.33     60.34 o 
   0  10   9       34.71       62.02     43.56 o 
   1  10   9        0.01        4.60     39.58 o 
   2  10   9       12.19       -3.70     37.54 o 
 -11   0  10       87.62       72.42     83.08 o 
 -10   0  10        0.02        9.61     72.72 o 
  -9   0  10       70.90      112.27     76.35 o 
  -8   0  10      345.53      271.49     78.31 o 
  -7   0  10        0.49      -20.34     49.16 o 
  -6   0  10      288.29      250.44     58.91 o 
  -5   0  10     2927.76     2796.64    108.70 o 
  -4   0  10       76.36      106.24     19.83 o 
  -3   0  10     3005.63     2972.30     71.11 o 
  -2   0  10     3465.73     3404.49     76.67 o 
  -1   0  10    18656.09    17793.66    310.29 o 
   0   0  10     1699.24     1795.26     71.40 o 
   1   0  10      776.52      818.43     57.51 o 
   2   0  10     1950.36     1944.73     81.96 o 
   3   0  10      461.44      439.91     26.04 o 
   4   0  10      300.84      301.01     22.35 o 
   5   0  10       94.93       89.42     45.37 o 
   6   0  10        8.46       35.30     42.68 o 
   7   0  10      691.94      611.59     80.04 o 
   8   0  10      722.05      550.97     82.45 o 
   9   0  10       98.31       50.15     62.17 o 
  10   0  10      111.51      152.89     74.65 o 
  11   0  10       42.26       31.74     71.73 o 
 -11   1  10        3.26      112.53     83.51 o 
 -10   1  10       24.46      102.09     58.95 o 
  -9   1  10      328.05      312.15     62.50 o 
  -8   1  10      306.21      253.06     54.90 o 
  -7   1  10       14.95      -57.77     57.77 o 
  -6   1  10        0.90      -25.80     25.80 o 
  -5   1  10       95.10       71.15     16.79 o 
  -4   1  10      397.56      404.40     25.43 o 
  -3   1  10     1097.06      619.68     45.57 o 
  -2   1  10     4449.98     4139.12    111.05 o 
  -1   1  10    25121.06    24595.45    352.97 o 
   0   1  10    12529.97    12546.20    225.79 o 
   1   1  10      914.80      882.34     29.73 o 
   2   1  10      492.17      548.65     28.32 o 
   3   1  10     6858.94     7411.76    120.71 o 
   4   1  10      287.57      236.46     19.48 o 
   5   1  10        2.40      -20.12     24.54 o 
   6   1  10      100.80      138.43     35.64 o 
   7   1  10      270.47      289.23     46.57 o 
   8   1  10        9.60        3.71     49.74 o 
   9   1  10        9.62       25.34     43.38 o 
  10   1  10       38.20       31.66     47.99 o 
 -11   2  10        4.58      -14.45     75.88 o 
 -10   2  10       25.02       -1.82     53.20 o 
  -9   2  10      304.27      292.66     62.66 o 
  -8   2  10      332.89      310.15     91.24 o 
  -7   2  10      652.56      763.85    102.34 o 
  -6   2  10       78.68       73.55     38.81 o 
  -5   2  10       35.75       18.68     22.39 o 
  -4   2  10      188.94      212.36     33.74 o 
  -3   2  10     1598.16     1558.55     43.27 o 
  -2   2  10     5545.32     5650.36     95.59 o 
  -1   2  10     1572.45     1567.03     37.22 o 
   0   2  10      103.16       94.32     15.82 o 
   1   2  10       14.64       13.05     14.89 o 
   2   2  10       23.83       38.55     16.72 o 
   3   2  10      356.60      371.20     23.77 o 
   4   2  10      321.07      337.17     26.86 o 
   5   2  10      522.78      515.42     31.66 o 
   6   2  10      818.14      858.86     59.28 o 
   7   2  10      376.76      443.83     73.50 o 
   8   2  10       61.20       51.26     42.21 o 
   9   2  10        2.25      -40.50     40.50 o 
  10   2  10        3.01       19.94     52.61 o 
 -10   3  10       10.83      -27.18     84.31 o 
  -9   3  10        1.39      -12.70     47.35 o 
  -8   3  10        0.05      -67.34     67.34 o 
  -7   3  10      262.74      222.61     43.56 o 
  -6   3  10      768.96      735.66     37.20 o 
  -5   3  10      145.57      102.53     80.43 o 
  -4   3  10      160.68      142.81     22.36 o 
  -3   3  10      656.41      709.89     32.00 o 
  -2   3  10      126.17      164.19     27.14 o 
  -1   3  10      228.16      197.74     26.50 o 
   0   3  10     1374.32     1400.36     35.68 o 
   1   3  10      918.79      949.68     32.06 o 
   2   3  10       56.88       62.37     18.95 o 
   3   3  10       11.77       -4.26     16.28 o 
   4   3  10      223.93      210.25     22.55 o 
   5   3  10      237.67      222.96     23.55 o 
   6   3  10      428.47      402.24     46.72 o 
   7   3  10      149.57      197.72     43.29 o 
   8   3  10       10.23      -16.99     40.06 o 
   9   3  10       13.76       97.49     45.55 o 
  10   3  10        0.20       51.55     48.17 o 
 -10   4  10       46.16       33.29     92.24 o 
  -9   4  10        0.27       23.15     79.46 o 
  -8   4  10       99.97       10.76     70.77 o 
  -7   4  10      203.58      246.53     76.72 o 
  -6   4  10       99.91       54.33     29.68 o 
  -5   4  10      268.47      248.96     36.71 o 
  -4   4  10       63.82       85.09     20.93 o 
  -3   4  10        7.71       -9.38     24.23 o 
  -2   4  10     1558.73     1733.16     85.27 o 
  -1   4  10        0.41      -10.87     17.12 o 
   0   4  10      299.67      282.12     17.38 o 
   1   4  10     1175.87     1280.56     31.99 o 
   2   4  10      158.33      208.41     18.28 o 
   3   4  10      446.60      434.29     30.92 o 
   4   4  10      201.17      189.84     24.57 o 
   5   4  10        0.31      -16.58     26.38 o 
   6   4  10       94.13       47.18     35.63 o 
   7   4  10        8.84       60.38     71.88 o 
   8   4  10       30.77       34.60     42.54 o 
   9   4  10        5.84        0.50     41.85 o 
  10   4  10       34.37        4.65     58.99 o 
  -9   5  10        1.21      -81.11     81.11 o 
  -8   5  10        0.06       69.06     80.30 o 
  -7   5  10       21.53       38.16     33.73 o 
  -6   5  10       47.86       11.27     73.81 o 
  -5   5  10       91.85       54.62     32.20 o 
  -4   5  10      810.34      746.08     51.53 o 
  -3   5  10      100.27       98.75     31.45 o 
  -2   5  10        0.03      -14.17     23.17 o 
  -1   5  10       27.25        3.84     20.20 o 
   0   5  10       65.05       66.81     21.26 o 
   1   5  10      115.50      132.50     18.48 o 
   2   5  10       18.20       21.39     17.27 o 
   3   5  10        3.45       -7.64     16.36 o 
   4   5  10      606.65      611.10     30.31 o 
   5   5  10      574.84      564.18     36.10 o 
   6   5  10      279.71      290.28     45.08 o 
   7   5  10      163.09      165.00     42.28 o 
   8   5  10        4.11        4.41     39.84 o 
   9   5  10       22.01       50.90     47.71 o 
  -9   6  10       71.44       78.57     94.50 o 
  -8   6  10      431.24      615.55    114.57 o 
  -7   6  10      115.33      220.50     43.87 o 
  -6   6  10      208.86      200.95     43.03 o 
  -5   6  10      184.74      198.98     40.83 o 
  -4   6  10        1.19       19.92     32.94 o 
  -3   6  10      789.43      754.29     61.77 o 
  -2   6  10       46.96       65.69     23.44 o 
  -1   6  10        7.05      -21.09     21.89 o 
   0   6  10     1663.51     1654.79     53.44 o 
   1   6  10       54.10       51.59     23.24 o 
   2   6  10        8.64      -14.95     18.33 o 
   3   6  10      200.54      209.52     24.60 o 
   4   6  10      225.57      219.26     30.17 o 
   5   6  10       68.30       88.05     23.34 o 
   6   6  10        1.24      -27.50     36.75 o 
   7   6  10        2.37        0.90     62.41 o 
   8   6  10       29.88      -25.75     76.71 o 
  -8   7  10        0.19       35.49     81.16 o 
  -7   7  10       20.22       71.81     41.37 o 
  -6   7  10        7.41       19.09     40.86 o 
  -5   7  10       11.06      -22.21     48.34 o 
  -4   7  10       24.57       68.29     38.56 o 
  -3   7  10       43.65       22.70     28.30 o 
  -2   7  10       12.22       -6.20     25.60 o 
  -1   7  10        2.10        8.94     25.44 o 
   0   7  10      203.06      277.32     33.18 o 
   1   7  10     1293.47     1246.97     62.30 o 
   2   7  10      376.88      388.55     35.85 o 
   3   7  10      161.81      177.63     51.09 o 
   4   7  10        0.45        5.80     28.84 o 
   5   7  10        1.81        4.74     31.20 o 
   6   7  10       76.81       53.51     69.37 o 
   7   7  10        3.07      -47.12     57.91 o 
   8   7  10        0.34      123.51     81.06 o 
  -7   8  10        3.63      -20.08     45.70 o 
  -6   8  10       35.12       31.74     48.58 o 
  -5   8  10       19.78       40.81     80.31 o 
  -4   8  10       23.27       37.95     51.51 o 
  -3   8  10       42.56       24.21     29.03 o 
  -2   8  10        0.01       31.94     32.19 o 
  -1   8  10        6.76       37.74     33.82 o 
   0   8  10       31.20       50.07     33.29 o 
   1   8  10        4.86       -9.02     33.06 o 
   2   8  10        0.69      -22.12     32.12 o 
   3   8  10       53.89       36.35     35.74 o 
   4   8  10        0.07       16.13     33.63 o 
   5   8  10       81.80       59.85     35.05 o 
  -5   9  10       12.75      -10.21     52.36 o 
  -4   9  10       35.82      -48.86     48.86 o 
  -3   9  10       42.93       43.05     36.37 o 
  -2   9  10        2.25      -34.36     34.36 o 
  -1   9  10       36.46       -6.17     35.49 o 
   0   9  10       86.53       76.14     54.10 o 
   1   9  10      172.93      220.13     43.80 o 
   2   9  10        4.05       21.51     37.74 o 
   3   9  10        3.55      -18.95     34.82 o 
   4   9  10       36.99       19.99     36.15 o 
   5   9  10        0.05      -13.33     67.57 o 
  -3  10  10        4.70      -52.41     55.40 o 
  -2  10  10      487.45      588.55    123.21 o 
  -1  10  10       23.27      -19.35     37.27 o 
   0  10  10        0.18       -3.36     39.09 o 
   1  10  10      101.69      115.31     42.33 o 
   2  10  10       58.56      101.82     43.04 o 
 -11   1  11       34.11       -5.04     56.34 o 
 -10   1  11       33.85      -49.14     49.14 o 
  -9   1  11      144.18      101.51     53.62 o 
  -8   1  11      159.12      185.21     53.32 o 
  -7   1  11      549.29      679.35    104.09 o 
  -6   1  11     1242.49     1194.75     41.97 o 
  -5   1  11       81.65       81.32     15.10 o 
  -4   1  11      513.96      522.12     28.88 o 
  -3   1  11       33.45       24.54     12.85 o 
  -2   1  11      647.56      639.04     29.70 o 
  -1   1  11       71.27       90.03     17.98 o 
   0   1  11     4797.30     4608.13     96.14 o 
   1   1  11     1381.02     1432.37     37.21 o 
   2   1  11     1502.06     1515.25     39.26 o 
   3   1  11     4590.03     5214.78    126.12 o 
   4   1  11      376.04      401.54     49.43 o 
   5   1  11       11.18        2.61     22.26 o 
   6   1  11        3.48      -26.10     29.14 o 
   7   1  11      110.11       76.27     35.48 o 
   8   1  11       17.45       55.96     41.90 o 
   9   1  11        5.81       18.17     42.87 o 
  10   1  11        0.38       23.79     46.32 o 
 -11   2  11       39.10       83.90     63.05 o 
 -10   2  11       93.97       20.34     55.91 o 
  -9   2  11      484.30      515.32     70.17 o 
  -8   2  11       54.44       20.43     46.48 o 
  -7   2  11        1.70       -0.14     40.94 o 
  -6   2  11       69.86      107.67     32.63 o 
  -5   2  11      774.81      774.42     42.14 o 
  -4   2  11      295.10      301.59     49.16 o 
  -3   2  11        2.75        0.41     17.52 o 
  -2   2  11      903.45      968.79     33.47 o 
  -1   2  11     1100.79     1194.63     33.48 o 
   0   2  11     3345.36     3215.23     60.22 o 
   1   2  11      442.27      482.34     24.48 o 
   2   2  11       80.91      124.96     30.81 o 
   3   2  11      460.35      549.70     27.45 o 
   4   2  11      113.44      132.24     18.85 o 
   5   2  11        0.49        5.55     15.88 o 
   6   2  11       78.72       57.97     35.44 o 
   7   2  11        1.29        5.55     37.72 o 
   8   2  11        2.86      -39.00     88.41 o 
   9   2  11       24.41       15.09     44.74 o 
  10   2  11       18.09        2.26     84.00 o 
 -10   3  11        3.57      -76.17     76.17 o 
  -9   3  11        0.76        5.85     46.82 o 
  -8   3  11        5.80       59.71     39.01 o 
  -7   3  11        5.47       43.51     39.42 o 
  -6   3  11      430.64      461.42     33.79 o 
  -5   3  11       19.04       -3.28     13.11 o 
  -4   3  11      292.62      294.75     26.26 o 
  -3   3  11      127.40      136.46     19.93 o 
  -2   3  11     5458.05     5606.85     94.93 o 
  -1   3  11     6673.53     7138.76    146.34 o 
   0   3  11     4711.82     4959.25     85.52 o 
   1   3  11      113.46      143.35     18.39 o 
   2   3  11      299.13      302.16     24.95 o 
   3   3  11     2315.16     2406.71     55.17 o 
   4   3  11      289.40      280.48     36.89 o 
   5   3  11      168.56      143.71     22.31 o 
   6   3  11      692.08      729.53     61.78 o 
   7   3  11      107.16       54.29     38.69 o 
   8   3  11       51.38       60.67     42.98 o 
   9   3  11       35.27      131.08     48.87 o 
  10   3  11       51.57       -7.55     44.99 o 
 -10   4  11        6.00      -12.32     93.01 o 
  -9   4  11       15.52      -53.70     79.30 o 
  -8   4  11       45.32      139.52     81.44 o 
  -7   4  11        0.10       18.23     68.82 o 
  -6   4  11      188.41      113.74     30.64 o 
  -5   4  11       94.99       83.49     24.18 o 
  -4   4  11      666.71      621.86     33.58 o 
  -3   4  11       96.76       46.91     33.11 o 
  -2   4  11      310.45      311.86     34.62 o 
  -1   4  11       63.93       19.87     23.87 o 
   0   4  11      106.46      128.59     14.94 o 
   1   4  11      278.94      305.52     22.30 o 
   2   4  11      417.62      404.54     22.36 o 
   3   4  11      369.37      385.37     34.16 o 
   4   4  11        1.58       50.65     22.56 o 
   5   4  11      368.15      377.46     29.94 o 
   6   4  11      268.93      300.37     43.66 o 
   7   4  11      545.63      642.86     81.77 o 
   8   4  11       75.01       50.65     66.48 o 
   9   4  11        3.63      -13.25     44.30 o 
  10   4  11       65.32       95.93     50.02 o 
  -9   5  11      113.08      173.31     98.66 o 
  -8   5  11        2.58      -14.85     75.67 o 
  -7   5  11        8.59       20.43    102.83 o 
  -6   5  11        0.46      -30.07     30.07 o 
  -5   5  11        0.01      -23.38     28.44 o 
  -4   5  11      436.74      357.20     42.26 o 
  -3   5  11      199.28      136.49     32.93 o 
  -2   5  11      177.00      189.23     28.01 o 
  -1   5  11        9.33        2.09     19.35 o 
   0   5  11      452.91      492.03     31.91 o 
   1   5  11      330.31      332.21     22.81 o 
   2   5  11        2.31        8.40     15.99 o 
   3   5  11       78.10       77.98     18.22 o 
   4   5  11      139.14      165.10     33.79 o 
   5   5  11        1.99      -10.80     21.69 o 
   6   5  11      392.98      333.68     47.15 o 
   7   5  11        0.33       11.85     94.57 o 
   8   5  11        2.85        8.70     48.36 o 
   9   5  11       34.95      -24.75     44.59 o 
  -9   6  11       65.74       75.04     91.46 o 
  -8   6  11       26.11       89.71     88.68 o 
  -7   6  11       68.37       95.35     39.04 o 
  -6   6  11      139.17      126.42     39.89 o 
  -5   6  11       65.79       32.65     54.36 o 
  -4   6  11       83.24       40.37     35.61 o 
  -3   6  11      515.74      489.51     47.48 o 
  -2   6  11      172.54      156.45     27.55 o 
  -1   6  11      204.75      173.17     27.36 o 
   0   6  11      301.31      287.90     30.69 o 
   1   6  11       12.45       10.83     21.87 o 
   2   6  11        4.15      -20.39     20.39 o 
   3   6  11       28.45       -1.06     23.58 o 
   4   6  11      109.26      134.92     24.57 o 
   5   6  11      213.84      223.80     35.55 o 
   6   6  11      112.95      124.76     59.48 o 
   8   6  11       80.66      134.51     84.61 o 
  -8   7  11      115.60       85.64     83.08 o 
  -7   7  11      100.66       64.51     73.55 o 
  -6   7  11       19.80       18.12     38.45 o 
  -5   7  11        0.26        4.32     38.91 o 
  -4   7  11        5.68       35.20     37.95 o 
  -3   7  11       60.36       22.64     37.31 o 
  -2   7  11      235.67      251.18     33.44 o 
  -1   7  11        0.25      -25.22     25.22 o 
   0   7  11      612.30      617.11     40.93 o 
   1   7  11       75.11      142.49     29.06 o 
   2   7  11       72.40       81.34     30.53 o 
   3   7  11       49.82       27.34     30.05 o 
   4   7  11       38.18       54.45     31.13 o 
   5   7  11       61.64      145.32     46.70 o 
   7   7  11       51.04       50.43     63.97 o 
  -7   8  11        9.37       -5.16     42.09 o 
  -6   8  11       10.84      -32.55     42.79 o 
  -5   8  11       32.29       88.30     44.03 o 
  -4   8  11        3.28      -38.39     38.39 o 
  -3   8  11        4.81      -17.40     36.82 o 
  -2   8  11       16.72      -12.28     32.72 o 
  -1   8  11       10.31       34.34     35.73 o 
   0   8  11      105.22       99.15     36.57 o 
   1   8  11       25.70       49.98     34.25 o 
   2   8  11      128.52      121.92     36.74 o 
   3   8  11        5.77       47.40     35.14 o 
   4   8  11        1.91       -9.51     31.73 o 
   5   8  11        1.10      -40.59     40.59 o 
  -5   9  11       11.29       14.82     54.51 o 
  -4   9  11        0.00       -3.10     54.43 o 
  -3   9  11       24.29       48.05     55.12 o 
  -2   9  11      182.87      206.16     43.15 o 
  -1   9  11        5.57      -34.93     34.93 o 
   0   9  11       18.12       39.45     34.45 o 
   1   9  11       65.15       68.10     83.02 o 
   2   9  11       68.42       83.07     38.17 o 
   3   9  11       87.33       65.21     45.64 o 
   4   9  11       72.11       94.43     38.65 o 
  -2  10  11       17.03       79.64     57.98 o 
  -1  10  11       10.56      -12.08     37.67 o 
   0  10  11        0.96       -3.46     44.34 o 
   1  10  11        3.46        5.39     38.70 o 
   2  10  11        3.33       -9.86     37.24 o 
 -11   0  12        0.02       -9.95     80.89 o 
 -10   0  12      149.13      146.90     86.74 o 
  -9   0  12       66.09       70.80     76.88 o 
  -8   0  12       94.97      153.44     70.29 o 
  -7   0  12        2.10      -47.84     55.17 o 
  -6   0  12        3.67      -26.36     30.41 o 
  -5   0  12      295.13      350.49     28.76 o 
  -4   0  12      135.09      184.63     23.96 o 
  -3   0  12      286.69      299.11     51.23 o 
  -2   0  12     6788.10     6671.41    131.56 o 
  -1   0  12      841.03      850.18     91.95 o 
   0   0  12    30116.52    28827.36    740.43 o 
   1   0  12     6035.84     5819.79    174.45 o 
   2   0  12       62.44       65.93     36.32 o 
   3   0  12      213.05      276.90     24.35 o 
   4   0  12     2485.86     2552.06     64.93 o 
   5   0  12       67.06       87.55     18.94 o 
   6   0  12      509.76      507.64     68.98 o 
   7   0  12      395.12      391.69     72.08 o 
   8   0  12      289.20      219.25     69.75 o 
   9   0  12       23.91       56.97     65.58 o 
  10   0  12      315.38      333.38     86.49 o 
 -11   1  12       58.95       90.26     60.75 o 
 -10   1  12        3.14      -27.47     53.87 o 
  -9   1  12        0.69       29.30     50.47 o 
  -8   1  12        8.87       57.41     61.63 o 
  -7   1  12        2.23       -9.59     57.74 o 
  -6   1  12      158.28      190.78     17.81 o 
  -5   1  12      796.32      805.51     27.84 o 
  -4   1  12       14.54       26.16     18.04 o 
  -3   1  12      122.41      112.75     22.98 o 
  -2   1  12     2323.29     2130.03    194.97 o 
  -1   1  12        4.76       -0.03     16.29 o 
   0   1  12        0.01        1.17      9.36 o 
   1   1  12     2294.68     2389.51     50.43 o 
   2   1  12     2314.59     2415.28     52.40 o 
   3   1  12       98.17      139.30     18.92 o 
   4   1  12       16.78       31.71     15.77 o 
   5   1  12      125.85      124.66     25.27 o 
   6   1  12      284.31      336.46     45.41 o 
   7   1  12      172.07      175.65     41.00 o 
   8   1  12      117.74      206.16     49.07 o 
   9   1  12       13.30      -11.80     41.13 o 
  10   1  12        0.41       81.06     61.44 o 
 -11   2  12        7.17       40.87    148.59 o 
 -10   2  12       60.47       53.65     54.36 o 
  -9   2  12       37.59       81.67     52.39 o 
  -8   2  12      204.29      320.85    117.77 o 
  -7   2  12      889.97      876.37     68.68 o 
  -6   2  12      368.56      367.02     30.37 o 
  -5   2  12      213.64      148.70     32.06 o 
  -4   2  12      387.60      376.15     51.29 o 
  -3   2  12      511.59      526.18     29.28 o 
  -2   2  12     3176.59     3207.70     64.03 o 
  -1   2  12      198.04      230.96     19.18 o 
   0   2  12      983.45      957.12     31.22 o 
   1   2  12      379.99      455.43     24.37 o 
   2   2  12      151.62      172.83     19.81 o 
   3   2  12       24.93       13.40     16.26 o 
   4   2  12        9.55        3.81     16.76 o 
   5   2  12      105.59      118.46     26.95 o 
   6   2  12      245.66      229.98     73.58 o 
   7   2  12       90.37       96.38     39.59 o 
   8   2  12      265.35      216.20     50.07 o 
   9   2  12      191.19      158.31     48.98 o 
  10   2  12       11.75       -5.14     46.51 o 
 -10   3  12       54.87      -10.91     76.02 o 
  -9   3  12        9.11      -63.95     73.79 o 
  -8   3  12       61.42       48.47     51.09 o 
  -7   3  12       59.72       56.59     42.72 o 
  -6   3  12       10.51       -4.09     22.19 o 
  -5   3  12      141.29      162.11     38.90 o 
  -4   3  12      351.68      408.05     28.40 o 
  -3   3  12      350.78      342.97     24.44 o 
  -2   3  12      402.23      406.48     21.56 o 
  -1   3  12       63.80       71.54     24.90 o 
   0   3  12      219.58      267.27     19.19 o 
   1   3  12        0.18        6.88     15.61 o 
   2   3  12      562.56      644.97     29.44 o 
   3   3  12      520.64      555.94     29.76 o 
   4   3  12      442.66      430.87     28.07 o 
   5   3  12       73.05       70.95     20.70 o 
   6   3  12      185.24      214.09     42.46 o 
   7   3  12        6.19      -34.86     34.86 o 
   8   3  12       65.70       93.47     44.36 o 
   9   3  12        2.43       29.46     43.99 o 
  10   3  12        7.80       87.46     51.89 o 
 -10   4  12       60.55      179.90     97.66 o 
  -9   4  12        4.71       22.34     84.49 o 
  -8   4  12       26.27       19.35     72.45 o 
  -7   4  12        9.86       -8.13     69.96 o 
  -6   4  12       64.27       11.04     41.26 o 
  -5   4  12       32.19        3.79     21.90 o 
  -4   4  12      167.13      156.59     23.13 o 
  -3   4  12       11.08       17.78     24.76 o 
  -2   4  12        8.05      -15.52     24.54 o 
  -1   4  12      223.83      196.05     40.02 o 
   0   4  12      136.26      143.52     15.57 o 
   1   4  12       37.28       50.39     17.04 o 
   2   4  12       43.98       45.22     18.15 o 
   3   4  12      701.44      780.90     42.43 o 
   4   4  12      820.65      806.73     36.61 o 
   5   4  12      361.98      342.61     35.16 o 
   6   4  12       97.06       84.93     54.02 o 
   7   4  12        4.89       37.86     42.93 o 
   8   4  12       48.64       -9.70     41.96 o 
   9   4  12       22.36       42.02     47.12 o 
  10   4  12       12.99       36.83     69.85 o 
  -9   5  12       58.64      204.49     99.09 o 
  -8   5  12       78.34       18.71     77.62 o 
  -7   5  12       13.97       13.66     37.73 o 
  -6   5  12      535.35      607.30     52.48 o 
  -5   5  12      588.05      518.77     48.93 o 
  -4   5  12       33.91       77.11     32.06 o 
  -3   5  12      321.85      310.05     38.43 o 
  -2   5  12      122.19       80.51     30.71 o 
  -1   5  12        2.54       -6.84     19.94 o 
   0   5  12      230.99      242.51     26.53 o 
   1   5  12        4.57      -15.24     15.24 o 
   2   5  12       84.58       84.09     17.86 o 
   3   5  12      222.69      236.52     37.81 o 
   4   5  12      231.31      213.72     33.10 o 
   5   5  12      109.33      159.44     50.79 o 
   6   5  12        0.49        2.12     52.86 o 
   7   5  12        0.16       10.76     38.19 o 
   8   5  12        2.23        2.73     62.77 o 
   9   5  12       13.01       52.30     74.12 o 
  -9   6  12        0.00      -13.11     82.48 o 
  -8   6  12        3.23        8.76     81.12 o 
  -7   6  12      109.13       54.17     38.69 o 
  -6   6  12        5.12       18.77     37.99 o 
  -5   6  12       26.44        6.40     34.01 o 
  -4   6  12      124.28       80.79     38.15 o 
  -3   6  12        8.74       48.44     32.97 o 
  -2   6  12      130.99      133.04     34.55 o 
  -1   6  12      304.03      322.92     32.00 o 
   0   6  12     2517.55     2507.22     66.59 o 
   1   6  12      619.91      621.85     37.74 o 
   2   6  12      273.67      298.75     29.77 o 
   3   6  12      213.62      193.71     24.89 o 
   4   6  12     2463.54     2315.34    132.05 o 
   5   6  12      386.08      357.49     40.24 o 
   6   6  12        1.83      -10.21     45.27 o 
   7   6  12      102.46       87.07     57.34 o 
  -8   7  12       22.30      113.39     88.30 o 
  -7   7  12       27.91       51.03     89.94 o 
  -6   7  12       52.70      123.27     42.07 o 
  -5   7  12        1.39       -3.30     36.53 o 
  -4   7  12       19.70      -24.45     35.30 o 
  -3   7  12        9.43       12.10     34.69 o 
  -2   7  12       70.16       37.82     26.96 o 
  -1   7  12       57.61       41.75     26.90 o 
   0   7  12      170.82      184.43     40.99 o 
   1   7  12     1254.61     1195.53     49.93 o 
   2   7  12      208.68      182.21     29.79 o 
   3   7  12       33.89       42.40     43.33 o 
   4   7  12      243.59      216.28     36.69 o 
   5   7  12        6.96       42.86     41.35 o 
  -7   8  12        0.26       30.55     43.35 o 
  -6   8  12       72.35       49.00     44.98 o 
  -5   8  12        2.41       32.30     40.72 o 
  -4   8  12      170.96      178.87     44.06 o 
  -3   8  12        0.07       -0.14     35.41 o 
  -2   8  12       31.58       93.62     31.76 o 
  -1   8  12       15.16       10.01     55.75 o 
   0   8  12        0.20      -32.26     32.26 o 
   1   8  12        1.88       28.80     56.36 o 
   2   8  12       72.50       38.21     33.15 o 
   3   8  12        0.00       -9.75     50.20 o 
   4   8  12       10.27       12.42     33.54 o 
   5   8  12       17.30       43.40     46.19 o 
  -5   9  12       58.40      189.25     62.57 o 
  -4   9  12       20.70       31.93     54.43 o 
  -3   9  12       40.88       86.36     57.09 o 
  -2   9  12        8.07      -48.61     48.61 o 
  -1   9  12        4.73      -22.98     34.52 o 
   0   9  12       11.32       21.49     35.35 o 
   1   9  12      119.84      144.93     42.06 o 
   2   9  12      227.52      246.02     45.31 o 
   3   9  12        6.46       62.92     38.67 o 
   4   9  12       34.79      -19.57     47.65 o 
  -2  10  12      110.35      174.10     66.61 o 
  -1  10  12       19.19      105.39     58.27 o 
   0  10  12       19.48       33.17     40.40 o 
   1  10  12       12.03       54.90     38.69 o 
   2  10  12        1.05        7.78     39.55 o 
 -11   1  13       97.93      148.23     65.31 o 
 -10   1  13       11.66        6.55     54.26 o 
  -9   1  13      229.18      204.16     59.54 o 
  -8   1  13        0.72       36.30     45.86 o 
  -7   1  13       12.16       39.76     53.87 o 
  -6   1  13      318.24      392.60     53.28 o 
  -5   1  13      670.93      693.99     27.01 o 
  -4   1  13        1.46       -1.65     17.11 o 
  -3   1  13     1820.18     1855.88     56.40 o 
  -2   1  13      527.82      523.42     47.16 o 
  -1   1  13     1153.77      964.38     67.13 o 
   0   1  13      645.89      627.90     32.86 o 
   1   1  13      116.77      113.14     30.15 o 
   2   1  13      187.29      206.82     20.58 o 
   3   1  13      193.72      164.76     24.53 o 
   4   1  13      326.67      363.10     27.14 o 
   5   1  13       55.57       72.45     17.33 o 
   6   1  13     1082.11     1020.78     61.99 o 
   7   1  13       26.36       21.76     39.44 o 
   8   1  13       10.73      -14.49     39.70 o 
   9   1  13      141.93      171.00    142.65 o 
  10   1  13      130.62      203.17     55.60 o 
 -11   2  13      274.04      311.31     71.42 o 
 -10   2  13        0.80      -21.75     85.30 o 
  -9   2  13      489.09      418.98     66.28 o 
  -8   2  13      518.32      426.65     60.64 o 
  -7   2  13      918.92      904.23     71.64 o 
  -6   2  13      201.90      236.83     27.08 o 
  -5   2  13      843.59      798.25    108.02 o 
  -4   2  13      104.99      111.78     21.16 o 
  -3   2  13       54.89       65.18     19.65 o 
  -2   2  13     9763.20     9804.08    155.21 o 
  -1   2  13    16719.39    16615.44    246.52 o 
   0   2  13       54.61       58.24     15.96 o 
   1   2  13       16.43        8.46     22.96 o 
   2   2  13      638.15      667.10     30.34 o 
   3   2  13      924.33      975.68     35.08 o 
   4   2  13        0.54       16.59     17.00 o 
   5   2  13      557.54      524.14     30.25 o 
   6   2  13      646.94      703.89     82.24 o 
   7   2  13       12.34       41.69     74.18 o 
   8   2  13      102.81      113.32     62.27 o 
   9   2  13      110.87      147.42     60.06 o 
  10   2  13        0.23      -45.09     47.29 o 
 -10   3  13        4.01       14.57     88.46 o 
  -9   3  13       90.78      124.78     61.05 o 
  -8   3  13        7.51       14.03     36.27 o 
  -7   3  13        0.80      -13.61     39.91 o 
  -6   3  13     2284.44     2101.13     61.72 o 
  -5   3  13       68.89       39.91     19.38 o 
  -4   3  13        1.38        7.46     18.63 o 
  -3   3  13      141.28      148.51     20.38 o 
  -2   3  13      416.55      382.24     22.19 o 
  -1   3  13      246.55      273.83     46.46 o 
   0   3  13      456.88      481.49     24.34 o 
   1   3  13       32.64       65.65     21.13 o 
   2   3  13      944.35     1002.82     34.74 o 
   3   3  13       93.91      107.35     23.41 o 
   4   3  13     1003.10      997.15     46.72 o 
   5   3  13       13.41       14.76     20.88 o 
   6   3  13     2946.76     2944.74    100.19 o 
   7   3  13       51.53      108.24     57.20 o 
   8   3  13       18.24       42.22     40.77 o 
   9   3  13       34.40       43.91     64.16 o 
  10   3  13      187.22      216.07     59.28 o 
 -10   4  13       55.14      -12.90     81.69 o 
  -9   4  13       65.45       45.79     77.27 o 
  -8   4  13       13.00       99.03     70.86 o 
  -7   4  13      254.00      280.51     43.32 o 
  -6   4  13       71.15       30.55     16.90 o 
  -5   4  13      225.62      216.44     35.60 o 
  -4   4  13       61.34       61.20     20.90 o 
  -3   4  13        3.19       -1.31     24.96 o 
  -2   4  13        4.50      -22.29     22.29 o 
  -1   4  13      407.85      426.34     36.72 o 
   0   4  13      239.04      270.40     19.31 o 
   1   4  13       12.86       37.89     21.03 o 
   2   4  13       14.88       28.60     17.67 o 
   3   4  13      120.81      161.73     27.94 o 
   4   4  13      753.64      788.23     37.50 o 
   5   4  13        1.71      -20.87     20.87 o 
   6   4  13        1.49      -14.05     33.95 o 
   7   4  13      270.77      180.18     44.41 o 
   8   4  13        3.28      -41.33     41.33 o 
   9   4  13       20.37       55.30     49.50 o 
  -9   5  13       56.61      146.29     94.82 o 
  -8   5  13        3.71       18.65     75.95 o 
  -7   5  13      103.36       43.08     27.05 o 
  -6   5  13       12.71       38.95     35.15 o 
  -5   5  13       56.36       66.30     35.38 o 
  -4   5  13        0.30      -39.38     39.38 o 
  -3   5  13      134.76      108.35     31.87 o 
  -2   5  13      192.41      172.99     32.04 o 
  -1   5  13      387.71      360.09     38.93 o 
   0   5  13      453.41      499.29     41.83 o 
   1   5  13       33.17       59.51     53.06 o 
   2   5  13       44.90       48.60     25.14 o 
   3   5  13        2.43       18.60     19.93 o 
   4   5  13        5.83        3.78     42.71 o 
   5   5  13      305.05      335.42     32.28 o 
   6   5  13        1.13      -14.24     33.69 o 
   7   5  13      115.12      174.73     44.66 o 
   8   5  13       37.03       53.49     42.59 o 
   9   5  13        0.88       17.91    114.98 o 
  -9   6  13       62.07      118.91     95.50 o 
  -8   6  13       28.37      -16.38     79.31 o 
  -7   6  13        8.46       -3.45     67.91 o 
  -6   6  13       81.84       62.53     38.87 o 
  -5   6  13       88.89       68.01     41.94 o 
  -4   6  13      227.51      210.97     44.08 o 
  -3   6  13        1.23       27.64     51.35 o 
  -2   6  13       22.00       12.95     31.18 o 
  -1   6  13      230.68      214.00     37.15 o 
   0   6  13        6.77        6.84     23.41 o 
   1   6  13        2.20       11.56     22.50 o 
   2   6  13      109.40      130.48     38.60 o 
   3   6  13      180.16      202.52     29.37 o 
   4   6  13       10.73       57.85     45.97 o 
   5   6  13       37.06       64.12     26.03 o 
   6   6  13       17.56        2.32     37.20 o 
   7   6  13        2.87      -29.38     51.04 o 
   8   6  13      183.71      190.96     69.76 o 
  -8   7  13       48.18       31.36     88.32 o 
  -7   7  13       11.87       11.67     41.92 o 
  -6   7  13       17.62       10.73     39.31 o 
  -5   7  13       15.54       21.00     38.34 o 
  -4   7  13       53.17       -9.32     35.44 o 
  -3   7  13       25.33      -21.91     34.02 o 
  -2   7  13       14.58       -9.28     34.19 o 
  -1   7  13       49.71       -4.08     26.47 o 
   0   7  13      313.31      345.68     34.69 o 
   1   7  13      157.67      157.71     30.05 o 
   2   7  13        8.16       33.30     27.29 o 
   3   7  13      196.50      236.90     33.00 o 
   4   7  13      292.06      288.08     53.57 o 
   5   7  13        1.54       15.53     41.29 o 
  -7   8  13        3.94       69.89     70.95 o 
  -6   8  13       63.57       77.62     83.73 o 
  -5   8  13        0.08       -2.02     38.76 o 
  -4   8  13        0.93      -58.21     58.21 o 
  -3   8  13       21.55       -9.17     89.96 o 
  -2   8  13       21.75      -20.88     36.29 o 
  -1   8  13       58.66       32.20     30.17 o 
   0   8  13       23.10      108.15     36.55 o 
   1   8  13        0.01       21.96     63.11 o 
   2   8  13      274.45      224.47     40.34 o 
   3   8  13        9.55        2.82     40.97 o 
   4   8  13       11.81       26.08     46.81 o 
   5   8  13       25.48        5.69     45.19 o 
  -5   9  13       14.70       26.44     52.25 o 
  -4   9  13        0.04       29.37     54.49 o 
  -3   9  13        1.77       -6.72     51.90 o 
  -2   9  13       22.80       53.30     52.90 o 
  -1   9  13       52.54       46.41     55.50 o 
   0   9  13       11.30      -32.72     32.72 o 
   1   9  13       69.97       76.44     38.77 o 
   2   9  13        6.44       -5.82     36.18 o 
   3   9  13       11.92       10.71     50.18 o 
   4   9  13        3.03      -21.54     47.41 o 
  -2  10  13       20.38       -8.62     58.89 o 
  -1  10  13       69.92       99.07     60.90 o 
   0  10  13       58.43      -41.60     53.16 o 
   1  10  13       19.22       23.30     53.46 o 
 -11   0  14       31.36        0.87     76.60 o 
 -10   0  14        6.95      -64.89     64.89 o 
  -9   0  14       46.50      111.37     79.07 o 
  -8   0  14       48.65      155.74     71.66 o 
  -7   0  14       29.19        4.64     58.83 o 
  -6   0  14      538.01      587.25     36.16 o 
  -5   0  14      823.08      793.08     39.96 o 
  -4   0  14      844.61      884.18     41.05 o 
  -3   0  14      659.77      605.62     36.18 o 
  -2   0  14     3409.41     3183.63     77.14 o 
  -1   0  14     4705.75     4442.51     96.20 o 
   0   0  14     4952.46     4801.33    100.25 o 
   1   0  14      661.19      560.65     50.01 o 
   2   0  14      129.96      158.43     22.20 o 
   3   0  14     4726.34     5247.15    111.62 o 
   4   0  14     2449.92     2582.12     67.83 o 
   5   0  14      206.19      237.44     37.42 o 
   6   0  14       69.46       65.84     51.14 o 
   7   0  14     1099.65     1013.23     98.06 o 
   8   0  14       17.14       -4.78     56.53 o 
   9   0  14      531.56      524.12     91.06 o 
  10   0  14        7.87      -21.47     67.60 o 
 -11   1  14      107.70      274.20     68.31 o 
 -10   1  14        1.55      -18.48     50.38 o 
  -9   1  14        8.91       36.73     48.98 o 
  -8   1  14      200.03      103.64     48.91 o 
  -7   1  14     1322.04     1314.42    176.71 o 
  -6   1  14        8.25        4.24     14.85 o 
  -5   1  14      217.27      227.29     25.64 o 
  -4   1  14       28.62       -8.32     17.58 o 
  -3   1  14      346.87      297.58     55.51 o 
  -2   1  14       71.16       83.43     32.67 o 
  -1   1  14       91.87       41.69     25.00 o 
   0   1  14     5033.72     5151.61    108.69 o 
   1   1  14     1703.28     1635.33     41.77 o 
   2   1  14      311.37      369.46     24.01 o 
   3   1  14        1.51       -4.08     15.64 o 
   4   1  14     1277.18     1272.49     39.91 o 
   5   1  14      777.65      847.95     34.02 o 
   6   1  14        5.80       42.49     35.05 o 
   7   1  14        9.37       25.90     39.21 o 
   8   1  14       14.03       40.13     42.23 o 
   9   1  14       10.67       45.80     43.52 o 
  10   1  14        4.78       85.74     73.11 o 
 -11   2  14       19.90       65.89     63.18 o 
 -10   2  14        0.23        4.45     53.31 o 
  -9   2  14       25.16       87.70     98.43 o 
  -8   2  14        1.20        6.09     46.94 o 
  -7   2  14      490.19      420.03     56.99 o 
  -6   2  14       42.81       43.03     22.13 o 
  -5   2  14      909.23      921.67     39.83 o 
  -4   2  14      293.90      332.38     27.13 o 
  -3   2  14     2651.78     2576.47     59.32 o 
  -2   2  14     2748.45     2683.72     57.93 o 
  -1   2  14     1478.92     1468.35     40.05 o 
   0   2  14        2.73       -1.45     15.79 o 
   1   2  14     1220.48     1190.99     56.39 o 
   2   2  14       41.89       48.50     17.41 o 
   3   2  14       66.16       79.26     18.34 o 
   4   2  14      511.78      486.67     33.05 o 
   5   2  14        0.01       -9.41     17.95 o 
   6   2  14        1.59       38.73     36.64 o 
   7   2  14      198.45      237.33     46.13 o 
   8   2  14      361.99      367.39     54.10 o 
   9   2  14       23.66      -18.25     45.20 o 
  10   2  14       23.49      -12.95     47.82 o 
 -10   3  14       39.63       39.49     89.24 o 
  -9   3  14        3.92       99.34     85.63 o 
  -8   3  14        0.70        2.02     56.15 o 
  -7   3  14       13.74       12.61     40.98 o 
  -6   3  14       88.28       96.67     26.44 o 
  -5   3  14      252.16      308.01     28.79 o 
  -4   3  14      229.91      216.72     28.47 o 
  -3   3  14       11.58       21.44     18.19 o 
  -2   3  14      118.53      111.16     34.46 o 
  -1   3  14      101.24      119.14     15.25 o 
   0   3  14      238.42      240.55     19.69 o 
   1   3  14      129.09      159.81     19.76 o 
   2   3  14      231.87      278.84     23.33 o 
   3   3  14       39.75       38.27     18.55 o 
   4   3  14       43.90       40.10     19.94 o 
   5   3  14      277.08      281.59     40.02 o 
   6   3  14      224.18      197.16     41.15 o 
   7   3  14      218.74      244.30     45.09 o 
   8   3  14      124.70      165.45     47.97 o 
   9   3  14       69.18      121.03     50.65 o 
  10   3  14        0.74       -4.64     49.94 o 
 -10   4  14        6.33      -78.93     78.93 o 
  -9   4  14        6.05       21.25     79.77 o 
  -8   4  14       15.54      137.61     82.59 o 
  -7   4  14        7.30       46.17     32.32 o 
  -6   4  14      171.51      178.40     31.92 o 
  -5   4  14      501.28      485.95     64.04 o 
  -4   4  14      245.67      272.79     35.63 o 
  -3   4  14      584.61      629.85     45.87 o 
  -2   4  14       28.32       98.33     28.76 o 
  -1   4  14      164.56      162.75     30.56 o 
   0   4  14      248.93      324.34     38.32 o 
   1   4  14       11.64       26.56     16.82 o 
   2   4  14      607.74      629.28     47.82 o 
   3   4  14      156.44      215.05     28.89 o 
   4   4  14      115.29      101.24     23.12 o 
   5   4  14     1465.19     1516.10     49.83 o 
   6   4  14       15.77      -46.58     46.58 o 
   7   4  14      139.77      204.40     44.83 o 
   8   4  14       99.85       81.69     46.10 o 
   9   4  14      107.62      126.46     50.98 o 
  -9   5  14      155.18      164.98     94.90 o 
  -8   5  14        2.92       47.85     82.29 o 
  -7   5  14      340.45      466.47    102.37 o 
  -6   5  14       41.88       71.68     43.86 o 
  -5   5  14       57.82       63.31     83.44 o 
  -4   5  14      409.50      428.48     45.81 o 
  -3   5  14      217.70      148.44     34.13 o 
  -2   5  14       29.47       21.02     26.40 o 
  -1   5  14       84.95      121.48     30.80 o 
   0   5  14       91.17       84.35     29.24 o 
   1   5  14      264.03      257.22     22.67 o 
   2   5  14        0.02      -18.15     18.15 o 
   3   5  14      132.35      139.52     25.11 o 
   4   5  14       77.84       47.45     18.68 o 
   5   5  14       21.86       17.70     23.20 o 
   6   5  14       64.12       67.04     37.63 o 
   7   5  14        5.06      -27.74     37.86 o 
   8   5  14        7.75      -19.65     40.99 o 
   9   5  14       30.51        8.89     45.64 o 
  -9   6  14       57.69      230.60    101.51 o 
  -8   6  14        3.51       90.67     77.31 o 
  -7   6  14      284.78      239.36     46.97 o 
  -6   6  14       20.14        4.13     35.46 o 
  -5   6  14       15.05       43.74     35.92 o 
  -4   6  14      195.04      232.40     42.39 o 
  -3   6  14        7.03       56.09     37.02 o 
  -2   6  14       70.73       59.29     33.14 o 
  -1   6  14      634.09      653.99     50.84 o 
   0   6  14     1164.60     1252.02     60.82 o 
   1   6  14        8.38       -8.42     27.93 o 
   2   6  14       25.87       62.12     30.34 o 
   3   6  14       28.21        0.45     32.13 o 
   4   6  14      386.24      350.21     32.46 o 
   5   6  14       40.01       22.32     23.90 o 
   6   6  14      261.90      315.34    114.50 o 
   7   6  14       13.30       -1.41     40.48 o 
   8   6  14       33.31      117.96     64.15 o 
  -8   7  14        3.45       24.92     89.03 o 
  -7   7  14      116.64      143.62     46.59 o 
  -6   7  14       34.08        2.36     62.29 o 
  -5   7  14        1.16      108.38     41.49 o 
  -4   7  14       44.37       53.11     38.66 o 
  -3   7  14      525.03      483.13     59.56 o 
  -2   7  14       61.76       49.82     36.77 o 
  -1   7  14      310.86      281.49     41.65 o 
   0   7  14       94.42      109.13     37.23 o 
   1   7  14      164.60      113.80     48.82 o 
   2   7  14       63.79      109.53     35.62 o 
   3   7  14      101.76      111.60     45.31 o 
   4   7  14       13.53        7.04     41.46 o 
   5   7  14      224.19      214.38     50.08 o 
  -7   8  14        0.00       31.55     44.35 o 
  -6   8  14        0.23      -20.23     42.83 o 
  -5   8  14       10.59      -26.41     39.66 o 
  -4   8  14       51.37      154.10     45.13 o 
  -3   8  14       22.80      -22.99     38.08 o 
  -2   8  14       28.20       73.56     40.98 o 
  -1   8  14       72.22      113.44     40.74 o 
   0   8  14      244.82      289.66     61.81 o 
   1   8  14        9.66      -19.09     45.65 o 
   2   8  14       45.19       56.33     49.69 o 
   3   8  14       61.74       22.34     45.36 o 
   4   8  14        1.33       18.75     43.56 o 
   5   8  14       10.70       -6.63     43.18 o 
  -5   9  14        1.94      -47.69     47.69 o 
  -4   9  14       41.51       94.30     56.88 o 
  -3   9  14      296.29      244.30     65.67 o 
  -2   9  14      113.03      208.97     61.39 o 
  -1   9  14        7.63      146.55     60.22 o 
   0   9  14      418.14      458.10     75.58 o 
   1   9  14       23.45       35.34     51.41 o 
   2   9  14       89.10      103.74     55.27 o 
   3   9  14        0.03       28.44     50.76 o 
   4   9  14       32.93       62.02     52.89 o 
  -2  10  14       18.28      -37.94     55.92 o 
  -1  10  14      193.29      297.96     70.55 o 
   0  10  14       74.33       24.91     58.03 o 
   1  10  14        2.40       -3.65     53.73 o 
 -11   1  15        0.44      -53.21     53.21 o 
 -10   1  15       11.07      -33.80     64.55 o 
  -9   1  15      584.02      668.67     73.80 o 
  -8   1  15      190.61      148.66     51.95 o 
  -7   1  15      339.20      355.95     63.81 o 
  -6   1  15       40.45       33.53     16.33 o 
  -5   1  15      914.18      928.65     31.30 o 
  -4   1  15       47.07       39.30     16.16 o 
  -3   1  15      203.23      177.81     49.57 o 
  -2   1  15      123.21       75.15     23.11 o 
  -1   1  15      183.69      167.92     25.08 o 
   0   1  15     1749.58     1810.08     44.55 o 
   1   1  15      577.28      571.45     27.98 o 
   2   1  15       31.60       29.93     16.83 o 
   3   1  15     1173.02     1282.79     40.20 o 
   4   1  15        0.03      -23.53     23.53 o 
   5   1  15      157.59      214.62     26.11 o 
   6   1  15      814.32      800.58     60.92 o 
   7   1  15      280.39      273.90     48.91 o 
   8   1  15       85.00        9.10     37.79 o 
   9   1  15       72.12       39.23     47.72 o 
  10   1  15       42.45       55.53     49.47 o 
 -11   2  15        7.22      -26.18     57.58 o 
 -10   2  15       34.58        4.18     56.06 o 
  -9   2  15      198.89      194.51     60.58 o 
  -8   2  15       11.36       71.78     47.57 o 
  -7   2  15       15.70       38.93     42.15 o 
  -6   2  15        1.36      -16.06     30.57 o 
  -5   2  15        1.40       -2.51     18.42 o 
  -4   2  15       83.20       68.61     21.69 o 
  -3   2  15     2634.56     2657.58     61.22 o 
  -2   2  15      283.81      318.39     24.42 o 
  -1   2  15      234.27      228.19     21.53 o 
   0   2  15     1702.51     1659.17     43.60 o 
   1   2  15      320.95      256.62     52.84 o 
   2   2  15       90.69       92.96     19.07 o 
   3   2  15       40.20       45.91     18.20 o 
   4   2  15        1.47       14.06     18.69 o 
   5   2  15        5.97        7.73     18.58 o 
   6   2  15      131.85      124.95     39.31 o 
   7   2  15       56.77       74.07     39.92 o 
   8   2  15       30.57        7.17     40.71 o 
   9   2  15      104.80      113.84     49.06 o 
  10   2  15        0.94      -35.79     47.23 o 
 -10   3  15       36.47       98.67     87.71 o 
  -9   3  15      130.86      168.47     85.28 o 
  -8   3  15        6.95       18.10     56.97 o 
  -7   3  15      418.59      419.18     99.25 o 
  -6   3  15      869.42      905.56     44.51 o 
  -5   3  15       36.44       44.74     22.23 o 
  -4   3  15       15.35       26.88     20.52 o 
  -3   3  15     4673.12     4857.10     91.37 o 
  -2   3  15     1200.99     1243.42     36.78 o 
  -1   3  15       41.17       54.25     15.22 o 
   0   3  15      457.80      519.25     36.89 o 
   1   3  15      600.44      609.36     29.76 o 
   2   3  15      117.87      125.42     20.20 o 
   3   3  15      544.85      563.12     31.28 o 
   4   3  15      126.94      122.36     22.55 o 
   5   3  15      288.13      285.73     27.05 o 
   6   3  15      317.40      324.96     46.88 o 
   7   3  15      949.89      975.50     79.52 o 
   8   3  15       76.66       60.80     43.48 o 
   9   3  15        1.20      -46.27     46.27 o 
  10   3  15       81.48      131.08     54.48 o 
 -10   4  15        7.42      -86.66     86.66 o 
  -9   4  15       22.37       86.13     88.74 o 
  -8   4  15       25.32       -9.51     74.99 o 
  -7   4  15      177.59      186.04     37.62 o 
  -6   4  15       68.73       48.09     30.53 o 
  -5   4  15        3.56      -10.23     37.78 o 
  -4   4  15       64.40       39.44     28.61 o 
  -3   4  15      940.70      871.83     51.69 o 
  -2   4  15       87.52       65.24     28.13 o 
  -1   4  15      336.73      366.56     56.32 o 
   0   4  15       11.11       32.06     14.32 o 
   1   4  15      894.09      871.73     41.34 o 
   2   4  15       20.95       20.19     29.52 o 
   3   4  15      902.71      837.17    122.20 o 
   4   4  15        9.91      -17.56     20.03 o 
   5   4  15       78.15       75.89     23.59 o 
   6   4  15        1.90      -32.51     32.51 o 
   7   4  15        7.82       75.56     41.24 o 
   8   4  15       66.17       39.01     53.05 o 
   9   4  15      197.17      274.97     58.04 o 
  -9   5  15        2.21       92.12     89.91 o 
  -8   5  15       62.41       -9.06     77.03 o 
  -7   5  15       14.52      -17.01     20.92 o 
  -6   5  15       28.13       58.44     36.12 o 
  -5   5  15     1165.90      971.92     61.02 o 
  -4   5  15      874.36      827.52     56.78 o 
  -3   5  15      156.14      157.45     43.86 o 
  -2   5  15        9.39       28.63     31.11 o 
  -1   5  15      625.71      650.28     47.60 o 
   0   5  15      651.36      654.81     67.47 o 
   1   5  15      171.27      161.32     21.12 o 
   2   5  15        4.95       15.00     18.39 o 
   3   5  15      273.56      245.94     27.59 o 
   4   5  15      222.40      183.25     33.06 o 
   5   5  15       59.33       71.98     32.72 o 
   6   5  15        4.26       17.05     36.93 o 
   7   5  15        1.23       28.07     39.74 o 
   8   5  15      179.72      111.33     92.18 o 
   9   5  15       83.67       78.17     49.41 o 
  -9   6  15       81.38      201.95    100.06 o 
  -8   6  15        6.66      -15.39     79.81 o 
  -7   6  15       67.43       49.74     40.10 o 
  -6   6  15        5.65       30.91     85.41 o 
  -5   6  15       21.84       37.01     55.81 o 
  -4   6  15       43.76       25.33     33.43 o 
  -3   6  15      279.75      294.76     43.34 o 
  -2   6  15      247.50      256.31     38.79 o 
  -1   6  15      260.79      211.76     37.29 o 
   0   6  15       47.82        0.21     34.07 o 
   1   6  15      101.35      111.10     93.02 o 
   2   6  15       50.94       60.35     31.67 o 
   3   6  15        0.71       46.86     47.58 o 
   4   6  15      188.96      193.19     29.06 o 
   5   6  15      276.41      213.79     29.26 o 
   6   6  15       90.22       81.54     38.87 o 
   7   6  15        6.87       15.50     41.00 o 
   8   6  15        8.35       26.94     60.80 o 
  -8   7  15        3.33       -4.84     82.20 o 
  -7   7  15       67.73       60.38     43.43 o 
  -6   7  15        5.74      -30.79     40.94 o 
  -5   7  15      167.02      170.76     44.31 o 
  -4   7  15       18.96       71.76     66.33 o 
  -3   7  15      295.47      274.61     45.94 o 
  -2   7  15        7.97        1.40     34.90 o 
  -1   7  15      107.85       97.27     37.46 o 
   0   7  15      135.04      121.26     35.93 o 
   1   7  15      223.41      194.00     38.06 o 
   2   7  15        1.55        5.38     31.61 o 
   3   7  15      222.58      213.80     38.91 o 
   4   7  15        0.00       50.87     44.68 o 
   5   7  15       98.07       60.05     42.94 o 
  -6   8  15        3.77       28.78     43.31 o 
  -5   8  15        4.54       28.15     41.93 o 
  -4   8  15        4.56       32.35     40.09 o 
  -3   8  15        7.58       17.73     59.16 o 
  -2   8  15       12.32       12.98     38.87 o 
  -1   8  15        1.05       10.85     37.53 o 
   0   8  15       69.40       40.63     49.61 o 
   1   8  15      131.12       56.40     49.68 o 
   2   8  15        0.00       -4.06     45.42 o 
   3   8  15       23.22       17.64     43.93 o 
   4   8  15       19.54       95.03     47.44 o 
   5   8  15        5.31       10.20     43.54 o 
  -5   9  15        1.18      -38.95     50.17 o 
  -4   9  15       15.34      -45.27     45.27 o 
  -3   9  15      145.62      255.27     67.69 o 
  -2   9  15       74.35      158.10     60.64 o 
  -1   9  15       27.47      -16.74     51.95 o 
   0   9  15      114.14      166.42     60.88 o 
   1   9  15       91.48      180.02     59.09 o 
   2   9  15        0.45      -44.00     44.00 o 
   3   9  15       16.27       85.26     53.71 o 
   4   9  15       20.67       14.30     50.72 o 
  -1  10  15      129.74      136.17     64.75 o 
   0  10  15        9.91      -19.73     52.58 o 
   1  10  15        0.01      -28.45     53.33 o 
 -11   0  16        0.03       40.16     82.79 o 
 -10   0  16       29.46       28.28     76.87 o 
  -9   0  16      661.87      689.72    107.09 o 
  -8   0  16      370.73      301.62     80.45 o 
  -7   0  16      365.24      376.45     78.38 o 
  -6   0  16      305.21      367.19     33.55 o 
  -5   0  16      166.76      188.41     26.32 o 
  -4   0  16      708.68      684.71     73.36 o 
  -3   0  16     4758.75     4842.47    108.25 o 
  -2   0  16     3900.89     3998.10     91.56 o 
  -1   0  16     4910.94     4852.12    105.01 o 
   0   0  16     1834.11     1792.32     54.80 o 
   1   0  16     3797.82     3797.20     87.31 o 
   2   0  16     7725.19     7851.43    155.11 o 
   3   0  16       72.92       60.55     20.59 o 
   4   0  16       66.63       23.63     27.33 o 
   5   0  16      255.26      340.58     30.14 o 
   6   0  16       21.06        1.88     48.49 o 
   7   0  16       77.05       27.95     54.12 o 
   8   0  16       34.31       66.37     60.80 o 
   9   0  16       20.31      -53.61     53.61 o 
  10   0  16       19.21      160.79     77.50 o 
 -11   1  16       24.15      -20.62     56.13 o 
 -10   1  16      184.70      212.46     64.90 o 
  -9   1  16       12.35       50.26     52.75 o 
  -8   1  16      273.83      337.71     59.45 o 
  -7   1  16       14.84       43.99     41.34 o 
  -6   1  16       30.46       57.55     16.78 o 
  -5   1  16        8.73       16.71     27.79 o 
  -4   1  16      156.08      144.88     22.78 o 
  -3   1  16      206.68      161.50     30.68 o 
  -2   1  16      174.44      152.12     26.16 o 
  -1   1  16      206.62      169.15     26.05 o 
   0   1  16       14.02       19.24     16.69 o 
   1   1  16     1340.64     1427.11     41.09 o 
   2   1  16       46.37       65.57     18.01 o 
   3   1  16      919.59      974.00     36.36 o 
   4   1  16      101.17      148.21     21.85 o 
   5   1  16       78.70      103.73     28.19 o 
   6   1  16        2.12       -3.57     35.48 o 
   7   1  16       42.37       47.14     38.86 o 
   8   1  16        1.54        2.61     42.46 o 
   9   1  16       29.38      -21.98    101.13 o 
  10   1  16       96.94       29.98     66.22 o 
 -10   2  16       23.15      -13.90    112.41 o 
  -9   2  16        1.26        6.91     48.37 o 
  -8   2  16       17.86       38.84     57.36 o 
  -7   2  16       32.94       45.70     42.14 o 
  -6   2  16       22.55        8.49     17.82 o 
  -5   2  16        2.92      -14.16     14.16 o 
  -4   2  16     2601.07     2507.18     63.87 o 
  -3   2  16      241.73      260.25     25.21 o 
  -2   2  16     1063.99     1003.05     36.56 o 
  -1   2  16        4.68       22.43     17.26 o 
   0   2  16       29.17       19.08     17.15 o 
   1   2  16        3.14        3.44     21.00 o 
   2   2  16      360.61      393.19     39.23 o 
   3   2  16      167.13      160.54     21.05 o 
   4   2  16      153.95      148.82     22.80 o 
   5   2  16       55.73       73.30     20.97 o 
   6   2  16       23.15        8.92     34.52 o 
   7   2  16      436.98      430.81     52.97 o 
   8   2  16       17.92       49.06     44.48 o 
   9   2  16        4.44       -3.26     45.26 o 
  10   2  16       89.43       50.00     51.30 o 
 -10   3  16       26.57      -30.00     86.76 o 
  -9   3  16        1.04      -71.89     71.89 o 
  -8   3  16      181.55      221.54     50.41 o 
  -7   3  16        0.09       20.89     40.63 o 
  -6   3  16        9.69       44.30     24.77 o 
  -5   3  16       23.72       49.53     23.53 o 
  -4   3  16      576.12      594.85     50.20 o 
  -3   3  16       81.70       59.33     21.92 o 
  -2   3  16     1139.67     1171.71     40.53 o 
  -1   3  16     2205.69     2251.24     50.86 o 
   0   3  16       71.51       62.72     31.75 o 
   1   3  16       87.64       89.38     27.46 o 
   2   3  16        5.30       16.05     17.05 o 
   3   3  16        2.15      -16.71     16.71 o 
   4   3  16       41.45       26.67     26.80 o 
   5   3  16        5.45       34.55     29.39 o 
   6   3  16        2.23      -18.86     35.18 o 
   7   3  16       23.87       45.82     39.64 o 
   8   3  16        0.71       24.70     41.33 o 
   9   3  16        8.46      -19.34     57.30 o 
  10   3  16       21.20      -45.16     47.27 o 
 -10   4  16       53.21      -15.50     91.18 o 
  -9   4  16        0.03       52.18     86.08 o 
  -8   4  16        2.06      -22.23     74.48 o 
  -7   4  16       10.83        1.42     33.05 o 
  -6   4  16      166.35      145.55     34.65 o 
  -5   4  16       66.72       44.26     30.24 o 
  -4   4  16       36.78        8.31     29.82 o 
  -3   4  16      184.57      180.45     42.95 o 
  -2   4  16      180.02      205.77     33.47 o 
  -1   4  16     1467.77     1569.22     61.07 o 
   0   4  16       19.58       27.83     17.40 o 
   1   4  16       68.81       92.45     19.38 o 
   2   4  16      103.85      105.72     21.51 o 
   3   4  16      124.59       51.98     42.55 o 
   4   4  16        0.92       -9.69     20.15 o 
   5   4  16        0.29       26.57     22.48 o 
   6   4  16      120.18      107.86     67.55 o 
   7   4  16      489.64      510.75     57.20 o 
   8   4  16       12.15      -25.04     41.29 o 
   9   4  16        0.10      -12.97     45.81 o 
  -9   5  16       45.50      167.60    100.18 o 
  -8   5  16       16.94       40.81     80.92 o 
  -7   5  16      525.03      361.20    107.26 o 
  -6   5  16        1.13       47.09     35.94 o 
  -5   5  16      164.56      168.98     38.46 o 
  -4   5  16       14.24       27.46     31.28 o 
  -3   5  16        9.07      -22.41     28.26 o 
  -2   5  16      137.51      140.12     33.74 o 
  -1   5  16       24.89       32.96     28.17 o 
   0   5  16       33.74       31.49     34.95 o 
   1   5  16       50.88       56.24     18.54 o 
   2   5  16       81.86      102.20     22.06 o 
   3   5  16      541.71      464.31     32.52 o 
   4   5  16      799.49      816.04     51.26 o 
   5   5  16      415.26      361.09     33.23 o 
   6   5  16      115.43      118.30     41.79 o 
   7   5  16       44.11      101.46     43.10 o 
   8   5  16       66.88      145.99     49.46 o 
   9   5  16       21.07       13.39     45.62 o 
  -8   6  16       52.18      106.57     88.74 o 
  -7   6  16       68.43      152.01     44.90 o 
  -6   6  16        0.31      -24.33     35.04 o 
  -5   6  16       18.61       30.28     65.75 o 
  -4   6  16       62.06       98.50     37.66 o 
  -3   6  16      280.75      299.81     44.45 o 
  -2   6  16       63.42       55.04     34.84 o 
  -1   6  16      586.97      592.35     84.43 o 
   0   6  16       66.29       76.68     33.03 o 
   1   6  16      264.25      165.81     34.71 o 
   2   6  16       82.14       70.10     31.30 o 
   3   6  16        0.70      -20.76     30.59 o 
   4   6  16       92.25       78.64     25.63 o 
   5   6  16      291.40      210.03     39.43 o 
   6   6  16       21.47       24.53     43.08 o 
   7   6  16       50.15      116.42     44.44 o 
   8   6  16        0.33      -54.22     55.87 o 
  -8   7  16       72.42       14.42     86.56 o 
  -7   7  16        1.78      -30.03     40.97 o 
  -6   7  16        5.29       22.92     40.53 o 
  -5   7  16       85.93       88.19     52.38 o 
  -4   7  16        2.33       13.31     35.47 o 
  -3   7  16      177.32      169.95     41.83 o 
  -2   7  16       10.46       51.71     36.55 o 
  -1   7  16      100.42      135.25     39.93 o 
   0   7  16      195.42      168.88     40.18 o 
   1   7  16       62.61       55.97     34.03 o 
   2   7  16        3.36       -7.76     35.82 o 
   3   7  16       78.87      114.17     35.49 o 
   4   7  16        6.91       -4.13     32.32 o 
   5   7  16       20.00      -13.03     40.44 o 
  -6   8  16        0.01      -17.83     42.00 o 
  -5   8  16       25.48       40.74     78.83 o 
  -4   8  16       29.58       22.98     39.44 o 
  -3   8  16        1.11       78.37     41.18 o 
  -2   8  16        4.30       16.04     37.77 o 
  -1   8  16       67.68       91.04     41.99 o 
   0   8  16       71.33       32.31     38.33 o 
   1   8  16        0.88       17.17     46.71 o 
   2   8  16       15.92       64.98     47.91 o 
   3   8  16       14.81       25.68     46.54 o 
   4   8  16        0.26      -34.94     42.00 o 
  -5   9  16        6.94      -50.41     50.41 o 
  -4   9  16        1.01      -45.58     45.58 o 
  -3   9  16        7.09       68.20     57.17 o 
  -2   9  16        7.70       85.39     54.86 o 
  -1   9  16        0.22        3.60     53.60 o 
   0   9  16        6.17       27.44     54.46 o 
   1   9  16       17.98        9.11     50.85 o 
   2   9  16      174.71      222.01     60.10 o 
   3   9  16       36.51      112.10     54.82 o 
   4   9  16       23.96       87.30     54.15 o 
   0  10  16        4.20        0.14     54.65 o 
 -11   1  17       11.33       40.99     59.77 o 
 -10   1  17       34.57        9.04    120.61 o 
  -9   1  17       29.56      -28.40     85.08 o 
  -8   1  17       53.36       -8.96     48.00 o 
  -7   1  17       24.22        4.44     50.04 o 
  -6   1  17       46.87       24.79     22.47 o 
  -5   1  17     1145.22     1246.69     36.33 o 
  -4   1  17       94.27       95.14     21.64 o 
  -3   1  17       82.90      101.90     24.19 o 
  -2   1  17      513.42      449.07     67.85 o 
  -1   1  17      132.65      124.65     25.20 o 
   0   1  17       23.97      116.38     46.28 o 
   1   1  17      332.99      317.89     50.51 o 
   2   1  17     1404.22     1425.70     41.92 o 
   3   1  17     1182.55     1214.39     40.54 o 
   4   1  17        3.92       15.77     26.33 o 
   5   1  17      145.72      162.95     22.23 o 
   6   1  17       32.27       16.03     35.42 o 
   7   1  17       72.38       82.75     40.29 o 
   8   1  17        3.84        2.95     52.65 o 
   9   1  17      126.60       68.31     48.84 o 
  10   1  17        2.67       -1.11     50.56 o 
 -10   2  17        9.74        8.68     55.57 o 
  -9   2  17        4.04       -3.31     49.68 o 
  -8   2  17      155.49      133.35     51.47 o 
  -7   2  17       24.82       -5.05     43.08 o 
  -6   2  17      536.03      544.05     43.15 o 
  -5   2  17       11.72       -7.64     24.97 o 
  -4   2  17      892.67      898.78     39.49 o 
  -3   2  17       19.90       45.96     27.81 o 
  -2   2  17       89.13      109.24     19.96 o 
  -1   2  17     1894.16     2051.58     50.20 o 
   0   2  17      245.29      240.16     22.39 o 
   1   2  17      546.57      581.29     37.14 o 
   2   2  17      345.60      358.79     26.59 o 
   3   2  17      921.37      922.78     41.18 o 
   4   2  17      180.76      215.71     24.03 o 
   5   2  17      881.52      959.63     39.76 o 
   6   2  17     1094.00     1068.62     66.44 o 
   7   2  17       33.14       -3.66     37.27 o 
   8   2  17       66.05       32.27     65.43 o 
   9   2  17       53.33      112.81     48.41 o 
  10   2  17        0.00      -45.18     45.18 o 
 -10   3  17      166.47      164.42     92.55 o 
  -9   3  17       99.11       53.91     81.85 o 
  -8   3  17      139.65      157.55     84.93 o 
  -7   3  17       66.36       83.74     27.99 o 
  -6   3  17       38.50       24.11     20.40 o 
  -5   3  17       53.45       62.48     23.01 o 
  -4   3  17      647.15      705.74     41.97 o 
  -3   3  17     1271.57     1307.24     47.23 o 
  -2   3  17      879.00      892.64     51.52 o 
  -1   3  17     1412.66     1304.07     45.98 o 
   0   3  17     1966.51     2137.04     51.17 o 
   1   3  17      121.11      110.72     19.70 o 
   2   3  17       61.42       52.92     18.17 o 
   3   3  17      526.48      500.33     31.27 o 
   4   3  17       32.72       65.86     21.04 o 
   5   3  17       17.13       52.80     22.41 o 
   6   3  17      315.83      353.35     48.04 o 
   7   3  17      106.65      160.63     44.93 o 
   8   3  17       56.20       49.16     44.56 o 
   9   3  17       54.32       59.39     46.91 o 
 -10   4  17       53.86       46.19     84.35 o 
  -9   4  17       34.68      -66.97     80.64 o 
  -8   4  17       32.75      165.44     85.00 o 
  -7   4  17       51.00       35.57     34.47 o 
  -6   4  17      174.82      151.34     43.79 o 
  -5   4  17        0.06       13.59     28.19 o 
  -4   4  17      209.66      238.17     43.85 o 
  -3   4  17      151.44      150.29     40.34 o 
  -2   4  17      296.81      290.86     36.29 o 
  -1   4  17       96.84      124.87     29.83 o 
   0   4  17     1355.23     1300.20     40.73 o 
   1   4  17       49.09       58.68     18.77 o 
   2   4  17       61.60       79.92     20.77 o 
   3   4  17       44.24       58.24     21.38 o 
   4   4  17       16.23       14.77     26.97 o 
   5   4  17      266.96      280.01     30.90 o 
   6   4  17       31.43       91.21     45.82 o 
   7   4  17       15.08      -14.56     38.86 o 
   8   4  17      158.78      136.90     76.24 o 
   9   4  17        5.64        8.69     48.10 o 
  -9   5  17        6.34       -9.21     88.52 o 
  -8   5  17       82.33      143.21     89.48 o 
  -7   5  17       70.55       27.28     34.66 o 
  -6   5  17      113.90       74.50     39.92 o 
  -5   5  17       40.52       21.25     33.56 o 
  -4   5  17      192.45      253.12     40.78 o 
  -3   5  17        1.23      -12.72     29.36 o 
  -2   5  17      114.62       84.16     46.34 o 
  -1   5  17      439.26      441.84     75.63 o 
   0   5  17       48.28       57.47     34.64 o 
   1   5  17       60.90       28.60     32.43 o 
   2   5  17      121.62      133.94     23.06 o 
   3   5  17        6.04      -20.49     20.49 o 
   4   5  17      232.55      261.97     65.42 o 
   5   5  17      349.44      375.46     41.71 o 
   6   5  17       10.18       21.24     69.11 o 
   7   5  17        6.75      -24.23     38.42 o 
   8   5  17       13.25      -26.84     44.05 o 
   9   5  17       33.50       35.82     48.84 o 
  -8   6  17        0.57       14.82     83.95 o 
  -7   6  17       27.43       82.39     42.63 o 
  -6   6  17        2.64       -9.33     40.52 o 
  -5   6  17        7.07       20.20     35.22 o 
  -4   6  17       28.44       24.19     34.84 o 
  -3   6  17       15.33        2.87     34.03 o 
  -2   6  17      482.98      450.68     52.28 o 
  -1   6  17       12.45       20.18     29.60 o 
   0   6  17        0.94       14.93     30.42 o 
   1   6  17       69.38      109.37     33.11 o 
   2   6  17       86.05       42.72     31.94 o 
   3   6  17       91.03      128.59     44.47 o 
   4   6  17       49.64       63.25     41.65 o 
   5   6  17        8.66       10.61     19.15 o 
   6   6  17       17.60      -18.44     34.67 o 
   7   6  17       17.84      -32.30     39.68 o 
   8   6  17       44.23       69.86     63.17 o 
  -7   7  17        0.36       27.46     43.65 o 
  -6   7  17        0.28      -37.87     37.87 o 
  -5   7  17        2.43       62.69     40.79 o 
  -4   7  17      286.98      303.50     48.27 o 
  -3   7  17        2.78       18.98     37.45 o 
  -2   7  17        1.39       -1.74     56.58 o 
  -1   7  17      405.48      421.97     49.06 o 
   0   7  17      198.45      150.13     47.33 o 
   1   7  17      462.20      395.22     85.86 o 
   2   7  17       33.48        7.48     31.78 o 
   3   7  17       55.24       68.96     32.08 o 
   4   7  17        9.40        3.50     34.25 o 
   5   7  17       43.78      -38.30     38.30 o 
  -6   8  17        1.42      -41.45     41.45 o 
  -5   8  17       30.57      -35.35     42.08 o 
  -4   8  17        9.75       13.67     39.24 o 
  -3   8  17        0.22       -9.15     76.46 o 
  -2   8  17       41.43      112.04     41.55 o 
  -1   8  17        0.31      -37.01     37.01 o 
   0   8  17       74.05       40.80     39.01 o 
   1   8  17        0.82      -43.92     43.92 o 
   2   8  17        0.09       13.51     46.12 o 
   3   8  17       17.59       44.08     47.77 o 
   4   8  17       22.01       -6.52     44.93 o 
  -4   9  17      254.56      246.00     68.37 o 
  -3   9  17        5.69      -47.41     47.41 o 
  -2   9  17        0.87       50.92     53.31 o 
  -1   9  17       54.05       18.58     55.10 o 
   0   9  17       18.55      -48.96     48.96 o 
   1   9  17       81.65       95.69     56.22 o 
   2   9  17        2.31       35.07     49.03 o 
   3   9  17        7.45       36.67     49.97 o 
   4   9  17       15.68       50.16     51.23 o 
 -11   0  18        5.87       -9.94     81.98 o 
 -10   0  18       25.03       70.22     80.57 o 
  -9   0  18      290.32      228.57     86.31 o 
  -8   0  18      181.50      186.25     72.08 o 
  -7   0  18      160.57      107.43     65.54 o 
  -6   0  18        2.49        3.22     24.15 o 
  -5   0  18       44.84       19.60     27.92 o 
  -4   0  18     3262.71     3345.20     86.14 o 
  -3   0  18       37.76       16.18     29.32 o 
  -2   0  18     2077.62     2044.85     61.50 o 
  -1   0  18      979.87     1006.90     44.84 o 
   0   0  18    11012.79    11112.18    209.92 o 
   1   0  18       45.72       86.51     22.22 o 
   2   0  18     1807.15     1894.24     59.99 o 
   3   0  18     2280.65     2576.92    128.09 o 
   4   0  18     1465.83     1540.58     71.65 o 
   5   0  18        9.36       -3.33     21.69 o 
   6   0  18        0.12       51.95     50.13 o 
   7   0  18       85.17      157.07     64.22 o 
   8   0  18       37.18        5.35     55.58 o 
   9   0  18        7.76       54.05     62.42 o 
  10   0  18      133.56      137.56     84.17 o 
 -11   1  18       18.12      -39.43     55.82 o 
 -10   1  18        0.78       16.52     55.01 o 
  -9   1  18      114.95      171.30     59.31 o 
  -8   1  18       40.89      135.15     50.82 o 
  -7   1  18        0.00       35.07     42.71 o 
  -6   1  18        1.37       19.13     17.48 o 
  -5   1  18       94.21       78.96     19.98 o 
  -4   1  18      321.05      330.26     22.77 o 
  -3   1  18      275.08      255.10     25.14 o 
  -2   1  18     1392.96     1389.59     59.81 o 
  -1   1  18     2246.07     2180.56    121.04 o 
   0   1  18     5804.78     5898.35    103.27 o 
   1   1  18      530.35      500.97     40.57 o 
   2   1  18     1240.31     1271.97     44.55 o 
   3   1  18        2.51       20.71     18.03 o 
   4   1  18      218.64      194.10     24.39 o 
   5   1  18       62.20       56.96     26.27 o 
   6   1  18      452.36      318.80     48.91 o 
   7   1  18      392.87      441.43     63.49 o 
   8   1  18      164.62      183.65     48.09 o 
   9   1  18      124.70      212.47     53.72 o 
  10   1  18       59.30      155.61     78.10 o 
 -10   2  18        1.60      -17.51     89.48 o 
  -9   2  18        3.36       19.25     50.20 o 
  -8   2  18      101.63      143.75     51.60 o 
  -7   2  18       67.27       89.86     57.87 o 
  -6   2  18      369.59      359.40     28.30 o 
  -5   2  18      490.64      511.71     35.31 o 
  -4   2  18      470.57      448.55     34.10 o 
  -3   2  18      938.39      958.82     46.82 o 
  -2   2  18    10001.38     9861.17    160.34 o 
  -1   2  18       24.55       45.94     18.53 o 
   0   2  18      284.96      242.24     22.95 o 
   1   2  18      293.10      271.64     30.10 o 
   2   2  18      441.60      413.80     27.75 o 
   3   2  18      147.26      179.47     37.27 o 
   4   2  18      477.94      463.26     30.33 o 
   5   2  18       47.21       32.47     21.84 o 
   6   2  18        0.15      -16.40     35.96 o 
   7   2  18       56.20       27.87     40.39 o 
   8   2  18       11.63       22.97     44.60 o 
   9   2  18       22.89       91.86     49.96 o 
  10   2  18       78.77       60.73     54.37 o 
 -10   3  18       94.60       68.17     94.27 o 
  -9   3  18       24.12       70.11     81.05 o 
  -8   3  18       51.31      -14.59     73.17 o 
  -7   3  18        7.90      -21.75     23.99 o 
  -6   3  18      417.17      479.05     51.54 o 
  -5   3  18      114.62      114.80     25.70 o 
  -4   3  18      413.16      447.15     31.40 o 
  -3   3  18       93.23       88.22     21.59 o 
  -2   3  18      810.33      741.84     47.40 o 
  -1   3  18       11.04       13.62     16.70 o 
   0   3  18      161.32      159.83     20.44 o 
   1   3  18      920.33     1017.75     36.60 o 
   2   3  18       57.43       54.37     21.58 o 
   3   3  18       17.62       17.19     19.32 o 
   4   3  18      110.53       95.06     22.80 o 
   5   3  18       20.45       34.88     22.99 o 
   6   3  18       22.99       44.05     38.73 o 
   7   3  18       26.30      -20.92     39.83 o 
   8   3  18       10.71      -18.80     42.01 o 
   9   3  18      139.12       29.68     50.48 o 
 -10   4  18       20.80      120.91     93.79 o 
  -9   4  18       25.63       40.17     80.12 o 
  -8   4  18        0.48      122.32     75.99 o 
  -7   4  18       75.46       63.46     33.02 o 
  -6   4  18       82.06       67.59     36.44 o 
  -5   4  18       41.10       26.89     30.38 o 
  -4   4  18      306.42      343.86     48.76 o 
  -3   4  18       82.89       91.98     31.74 o 
  -2   4  18      675.48      726.80     49.15 o 
  -1   4  18      607.07      628.49     46.58 o 
   0   4  18       26.54       20.23     16.10 o 
   1   4  18      213.91      252.23     23.88 o 
   2   4  18      102.91       91.35     21.26 o 
   3   4  18        0.10       13.46     18.74 o 
   4   4  18      361.96      356.53     45.92 o 
   5   4  18       59.38       77.30     24.84 o 
   6   4  18      282.65      262.72     46.81 o 
   7   4  18        1.74        5.80     38.77 o 
   8   4  18      173.18      212.34     51.42 o 
   9   4  18        1.59       78.54     49.21 o 
  -9   5  18      132.49      146.70     94.34 o 
  -8   5  18        6.77       37.09     75.85 o 
  -7   5  18       22.83       -1.03     49.38 o 
  -6   5  18       19.77       12.63     35.67 o 
  -5   5  18      161.17      116.57     70.54 o 
  -4   5  18       67.15       95.08     36.81 o 
  -3   5  18        0.18       44.70     31.96 o 
  -2   5  18       40.18       46.04     30.36 o 
  -1   5  18      132.32      134.87     33.23 o 
   0   5  18      311.28      346.08     40.34 o 
   1   5  18        0.02       15.07     28.05 o 
   2   5  18        9.48       44.70     34.22 o 
   3   5  18       55.67       31.26     22.60 o 
   4   5  18       61.02        6.02     17.98 o 
   5   5  18       42.39       61.33     44.47 o 
   6   5  18        5.13      -30.91     36.64 o 
   7   5  18        8.21       15.53     40.44 o 
   8   5  18       14.89       49.85     44.74 o 
  -8   6  18       18.71       23.26     86.09 o 
  -7   6  18        8.96       14.31     56.16 o 
  -6   6  18       72.44      112.22     41.26 o 
  -5   6  18      114.05      145.70     42.23 o 
  -4   6  18      141.77      149.39     42.73 o 
  -3   6  18      144.04       88.79     36.85 o 
  -2   6  18      245.85      145.31     38.39 o 
  -1   6  18      215.70      144.29     36.20 o 
   0   6  18      444.98      510.84     47.13 o 
   1   6  18      649.39      623.04     51.89 o 
   2   6  18       17.57       48.21     31.99 o 
   3   6  18        0.37       23.62     30.68 o 
   4   6  18      136.62      130.46     36.00 o 
   5   6  18      197.64      164.04     36.82 o 
   6   6  18        1.20       14.69     37.60 o 
   7   6  18       49.82       61.68     43.36 o 
   8   6  18       49.48      135.25     65.27 o 
  -7   7  18        1.48       -0.70     41.50 o 
  -6   7  18       18.41      -39.39     39.39 o 
  -5   7  18        6.66       32.08    115.65 o 
  -4   7  18        6.03      -32.48     34.84 o 
  -3   7  18        0.33       26.47     38.08 o 
  -2   7  18      260.29      298.45     48.72 o 
  -1   7  18      286.88      326.60     85.92 o 
   0   7  18      213.75      257.54     43.17 o 
   1   7  18      207.10      231.56     41.97 o 
   2   7  18       38.68      107.61     37.42 o 
   3   7  18        6.72       38.12     34.61 o 
   4   7  18        0.94      -28.57     48.22 o 
   5   7  18        2.37       26.13     42.85 o 
  -6   8  18        0.07       41.52     47.04 o 
  -5   8  18       67.73      -10.13     41.88 o 
  -4   8  18      104.11       99.59     45.16 o 
  -3   8  18      110.63      145.44     75.15 o 
  -2   8  18      125.56      107.12     44.15 o 
  -1   8  18       10.10      -34.08     36.82 o 
   0   8  18        0.07      -27.68     37.34 o 
   1   8  18       74.92      117.25     56.10 o 
   2   8  18        2.87      -14.05     46.50 o 
   3   8  18        0.39       -4.86     44.75 o 
   4   8  18       96.75      118.58     52.96 o 
  -4   9  18       21.91      -52.34     52.34 o 
  -3   9  18        0.15       57.62     55.90 o 
  -2   9  18       89.77      147.05     61.08 o 
  -1   9  18       39.33       80.64     57.81 o 
   0   9  18        0.64       -2.84     55.65 o 
   1   9  18        2.02       34.65     52.48 o 
   2   9  18        5.45       -4.50     49.31 o 
   3   9  18       14.74       10.77     46.22 o 
   4   9  18        0.75       26.17     49.36 o 
 -10   1  19        7.75       27.88     99.93 o 
  -9   1  19      142.12      215.76     59.69 o 
  -8   1  19       24.15        8.46     47.12 o 
  -7   1  19        1.31       11.64     41.04 o 
  -6   1  19      104.37       77.07     23.72 o 
  -5   1  19      115.59      154.60     25.28 o 
  -4   1  19      291.50      317.73     30.54 o 
  -3   1  19       18.08      -11.90     19.49 o 
  -2   1  19      655.35      608.05     72.52 o 
  -1   1  19     1137.99     1176.31     39.04 o 
   0   1  19     2792.41     2973.96     63.85 o 
   1   1  19       11.42       48.27     18.54 o 
   2   1  19      432.07      475.27     29.31 o 
   3   1  19      225.07      238.51     25.11 o 
   4   1  19       48.28       63.90     19.45 o 
   5   1  19        7.80       12.21     19.87 o 
   6   1  19      222.77      225.15     56.70 o 
   7   1  19       10.31      -25.89     46.56 o 
   8   1  19        0.34       19.42     43.61 o 
   9   1  19        1.32       67.46     63.76 o 
  10   1  19        0.01      -21.02     54.75 o 
 -10   2  19       27.95       18.08     55.31 o 
  -9   2  19        0.58      -41.14     49.52 o 
  -8   2  19       86.31      105.42     74.18 o 
  -7   2  19       18.66      -47.58     93.24 o 
  -6   2  19       89.74       41.99     25.67 o 
  -5   2  19       78.84      119.07     25.48 o 
  -4   2  19        4.03       40.41     22.14 o 
  -3   2  19     1905.90     1844.16     52.13 o 
  -2   2  19     1027.01     1018.23     38.33 o 
  -1   2  19        0.04       -7.12     16.33 o 
   0   2  19       21.45       11.68     17.91 o 
   1   2  19     4052.04     4017.88     98.09 o 
   2   2  19      205.98      271.99     24.96 o 
   3   2  19        5.54       26.29     19.18 o 
   4   2  19        0.01      -18.87     18.87 o 
   5   2  19      563.85      620.07     36.01 o 
   6   2  19     1531.12     1407.81     75.67 o 
   7   2  19      147.18      144.16     44.15 o 
   8   2  19        7.04      -11.74     48.22 o 
   9   2  19        1.13       45.16     47.64 o 
  10   2  19       18.22      -49.04     49.04 o 
 -10   3  19        3.50       24.11     84.89 o 
  -9   3  19       99.87       84.40     82.34 o 
  -8   3  19      252.10      269.44     87.64 o 
  -7   3  19       30.19       37.10     27.08 o 
  -6   3  19       95.42      114.71     24.91 o 
  -5   3  19     1632.90     1644.51     65.53 o 
  -4   3  19      148.25      117.72     24.07 o 
  -3   3  19      112.30      115.83     22.09 o 
  -2   3  19        0.81        6.10     17.42 o 
  -1   3  19      841.85      912.42     34.83 o 
   0   3  19       59.50       65.36     18.98 o 
   1   3  19       19.04      -12.06     17.33 o 
   2   3  19      268.64      229.09     65.01 o 
   3   3  19       53.91       88.87     21.90 o 
   4   3  19     1536.20     1515.85     53.94 o 
   5   3  19     1702.02     1607.06     52.88 o 
   6   3  19      548.72      553.83     57.66 o 
   7   3  19      166.07      159.38     46.62 o 
   8   3  19      139.61      187.93     50.47 o 
   9   3  19       62.26       96.50     51.01 o 
 -10   4  19       11.25      -60.77     89.37 o 
  -9   4  19       20.08       49.76     82.37 o 
  -8   4  19      209.62      107.59     86.06 o 
  -7   4  19        0.04      -42.64     42.64 o 
  -6   4  19      779.37      850.05     58.77 o 
  -5   4  19     1414.51     1534.01     70.75 o 
  -4   4  19      282.19      242.27     56.13 o 
  -3   4  19       10.37      -14.90     28.70 o 
  -2   4  19       21.79        0.18     27.39 o 
  -1   4  19        2.65       29.17     13.97 o 
   0   4  19       33.70       11.17     16.12 o 
   1   4  19        1.08        6.61     17.86 o 
   2   4  19      278.96      310.61     27.77 o 
   3   4  19       31.71       12.31     20.11 o 
   4   4  19      159.01      210.86     28.10 o 
   5   4  19       43.50       66.85     23.89 o 
   6   4  19      858.78      904.03     67.32 o 
   7   4  19      126.60       93.28     44.24 o 
   8   4  19      101.14       72.07     71.64 o 
   9   4  19        0.91      -33.22     45.09 o 
  -9   5  19      201.70      186.26     93.95 o 
  -8   5  19        0.95      -32.43     74.51 o 
  -7   5  19        1.55      -14.00     42.71 o 
  -6   5  19       11.03       32.01     34.80 o 
  -5   5  19      164.40      183.39     41.38 o 
  -4   5  19      618.40      613.68     83.06 o 
  -3   5  19      202.17      142.85     37.25 o 
  -2   5  19      871.81      861.15     66.74 o 
  -1   5  19      103.45      123.61     44.53 o 
   0   5  19      496.09      467.44     45.67 o 
   1   5  19       64.79       85.12     37.06 o 
   2   5  19      657.97      680.49     37.05 o 
   3   5  19      211.02      263.44     30.95 o 
   4   5  19      420.78      431.55     43.41 o 
   5   5  19        8.15        0.97     24.54 o 
   6   5  19        2.46      -33.70     35.02 o 
   7   5  19       27.51       16.73     42.90 o 
   8   5  19        1.15      -41.26     41.26 o 
  -8   6  19       21.68      -10.23     78.06 o 
  -7   6  19      106.91      140.89     43.85 o 
  -6   6  19       95.28      133.26     44.05 o 
  -5   6  19       66.83       61.71     46.75 o 
  -4   6  19      114.57      141.46     40.70 o 
  -3   6  19       47.98       70.86     51.20 o 
  -2   6  19        0.00       10.89     33.87 o 
  -1   6  19       42.37       12.99     33.04 o 
   0   6  19      415.99      372.52     44.02 o 
   1   6  19       40.21       45.83     36.80 o 
   2   6  19        7.85       26.88     32.59 o 
   3   6  19       70.60       92.62     33.37 o 
   4   6  19        3.44        1.27     30.93 o 
   5   6  19      151.96      245.96     39.18 o 
   6   6  19        2.73       31.66     41.57 o 
   7   6  19       11.86      -21.39     99.69 o 
   8   6  19       13.96       18.57     45.97 o 
  -7   7  19        3.40      -22.86     42.40 o 
  -6   7  19        0.04      -39.39     39.39 o 
  -5   7  19        0.03      -28.12     37.17 o 
  -4   7  19       19.83      -35.73     35.73 o 
  -3   7  19        0.06       21.03     37.25 o 
  -2   7  19      779.52      903.11     66.58 o 
  -1   7  19        0.22      -32.87     32.87 o 
   0   7  19       17.24        5.21     34.21 o 
   1   7  19       84.00      114.61     37.04 o 
   2   7  19      548.72      524.10     52.21 o 
   3   7  19        4.61      -21.10     31.39 o 
   4   7  19       51.14       30.94     57.65 o 
   5   7  19       10.93       29.31     34.27 o 
  -6   8  19       15.50       43.72     47.41 o 
  -5   8  19        2.43       -6.97     79.88 o 
  -4   8  19        1.05        0.13     42.32 o 
  -3   8  19        5.11       23.84     41.13 o 
  -2   8  19       60.35       84.49     42.74 o 
  -1   8  19       20.14       63.74     58.78 o 
   0   8  19        3.79      -28.69     35.79 o 
   1   8  19      162.99       68.81     41.78 o 
   2   8  19       24.12      -41.26     41.26 o 
   3   8  19       20.60      -38.03     42.94 o 
   4   8  19        1.43      -43.25     43.25 o 
  -4   9  19       47.50       68.27     85.91 o 
  -3   9  19       13.28      104.95     60.47 o 
  -2   9  19        1.25      156.94     61.52 o 
  -1   9  19      243.81      159.60     63.01 o 
   0   9  19        0.72       59.38     55.19 o 
   1   9  19        4.66      128.98     58.19 o 
   2   9  19        6.86      -30.03     48.17 o 
   3   9  19       44.04       76.73     53.44 o 
 -10   0  20       51.35      231.30     90.53 o 
  -9   0  20      216.62      245.06     86.84 o 
  -8   0  20      246.02      272.42     78.36 o 
  -7   0  20       50.49       45.18     62.29 o 
  -6   0  20       70.47       53.46     26.63 o 
  -5   0  20      522.10      611.93     77.75 o 
  -4   0  20      424.53      465.07     37.76 o 
  -3   0  20     4731.56     4681.76    109.82 o 
  -2   0  20     3286.51     3331.64    116.74 o 
  -1   0  20      126.66       72.05     33.16 o 
   0   0  20      249.70      321.35     30.83 o 
   1   0  20      430.33      426.87     33.75 o 
   2   0  20     3481.60     3750.96     92.79 o 
   3   0  20      860.08      884.61     45.49 o 
   4   0  20      283.57      270.29     30.95 o 
   5   0  20      193.39      214.44     48.96 o 
   6   0  20       19.87       11.31     51.11 o 
   7   0  20       70.32       91.10     62.87 o 
   8   0  20       80.85      209.97     76.19 o 
   9   0  20      180.03      218.90     81.30 o 
  10   0  20        9.17       -8.32     73.01 o 
 -10   1  20       65.89      -51.19     51.19 o 
  -9   1  20     1091.16     1187.82     93.80 o 
  -8   1  20       11.55      -35.10     46.93 o 
  -7   1  20       16.93      127.16     60.25 o 
  -6   1  20       44.20       40.31     18.55 o 
  -5   1  20      271.31      314.78     29.77 o 
  -4   1  20     1404.65     1484.16     43.31 o 
  -3   1  20       18.69        4.77     19.27 o 
  -2   1  20      843.29      785.48     34.54 o 
  -1   1  20     2420.77     2531.74     58.99 o 
   0   1  20      666.35      738.94     44.52 o 
   1   1  20      343.09      349.94     26.58 o 
   2   1  20        4.12       23.75     18.30 o 
   3   1  20      154.52      146.21     22.80 o 
   4   1  20       63.19       56.51     21.19 o 
   5   1  20      353.74      332.44     30.35 o 
   6   1  20      115.07      120.35     42.56 o 
   7   1  20        4.16      -26.33     56.37 o 
   8   1  20        6.37       32.29     44.49 o 
   9   1  20        0.08       34.84     49.47 o 
  10   1  20       16.27       55.14     51.38 o 
 -10   2  20        9.70      167.59     88.88 o 
  -9   2  20      124.40      194.34     57.37 o 
  -8   2  20       38.59       40.85     48.51 o 
  -7   2  20       72.17       57.79     40.62 o 
  -6   2  20        0.23       -9.38     15.85 o 
  -5   2  20      196.32      174.20     36.22 o 
  -4   2  20      585.38      580.10     35.89 o 
  -3   2  20      210.22      225.83     26.15 o 
  -2   2  20     1325.33     1362.27     43.29 o 
  -1   2  20     1955.79     2168.58     54.23 o 
   0   2  20        6.91       25.71     17.33 o 
   1   2  20       26.02       21.60     22.67 o 
   2   2  20      124.31      121.86     22.39 o 
   3   2  20        9.47       37.96     19.46 o 
   4   2  20      738.02      647.60     35.84 o 
   5   2  20       28.75       73.27     32.99 o 
   6   2  20      790.31      742.42     62.98 o 
   7   2  20       16.96       40.25     41.70 o 
   8   2  20       19.74      127.84     49.04 o 
   9   2  20      154.41      107.21     60.52 o 
 -10   3  20        9.06       76.10     88.99 o 
  -9   3  20        9.17       95.12     78.47 o 
  -8   3  20        7.84       58.76     71.70 o 
  -7   3  20      312.66      245.58     42.26 o 
  -6   3  20      104.68      107.03     27.34 o 
  -5   3  20      297.46      308.33     38.24 o 
  -4   3  20      569.97      562.42     35.18 o 
  -3   3  20     1527.96     1579.62     48.61 o 
  -2   3  20       49.23       71.67     19.73 o 
  -1   3  20       85.41       84.77     19.11 o 
   0   3  20       90.48       95.16     19.98 o 
   1   3  20       11.56        7.91     17.78 o 
   2   3  20      103.47       59.29     37.29 o 
   3   3  20       34.16       31.23     20.81 o 
   4   3  20       93.04       94.57     33.15 o 
   5   3  20        7.92       34.56     23.54 o 
   6   3  20        0.18       16.56     33.68 o 
   7   3  20        1.66       66.28     43.38 o 
   8   3  20        0.77      -40.57     40.57 o 
   9   3  20        0.21      -29.61     45.57 o 
  -9   4  20        0.39       42.05     82.43 o 
  -8   4  20       69.05       97.78     78.87 o 
  -7   4  20        0.00       22.71     18.52 o 
  -6   4  20       22.47       -9.23     33.21 o 
  -5   4  20       78.88       83.73     34.53 o 
  -4   4  20       77.13       82.59     34.13 o 
  -3   4  20      314.84      403.67     42.37 o 
  -2   4  20       90.48       65.70     31.07 o 
  -1   4  20       12.33      -13.17     16.96 o 
   0   4  20      181.08      151.02     21.30 o 
   1   4  20        0.04       -2.60     18.19 o 
   2   4  20      794.47      751.93     36.80 o 
   3   4  20     2452.22     2455.28     77.73 o 
   4   4  20        1.42        3.03     30.48 o 
   5   4  20       22.79       24.14     23.34 o 
   6   4  20      406.12      400.22     52.45 o 
   7   4  20        1.87      -22.75     41.28 o 
   8   4  20       24.94       27.43     44.36 o 
   9   4  20      103.65      103.27     49.79 o 
  -9   5  20      192.08      298.79    105.93 o 
  -8   5  20      132.56      138.77     86.88 o 
  -7   5  20        7.53       18.68     38.05 o 
  -6   5  20        9.69      -33.58     33.58 o 
  -5   5  20      526.64      477.64     50.74 o 
  -4   5  20      492.16      459.55     48.69 o 
  -3   5  20       10.48       31.60     33.55 o 
  -2   5  20        0.82       11.70     71.51 o 
  -1   5  20     1707.23     1656.75     70.89 o 
   0   5  20       63.08       96.20     33.21 o 
   1   5  20        0.78       10.46     74.16 o 
   2   5  20        2.63        0.68     20.76 o 
   3   5  20       14.30      -21.09     21.09 o 
   4   5  20      241.38      155.08     48.07 o 
   5   5  20       74.02       53.66     37.63 o 
   6   5  20      122.60       69.92     87.54 o 
   7   5  20      142.14      174.20     47.26 o 
   8   5  20        1.78       14.74     44.46 o 
  -8   6  20       20.75      -77.31     77.31 o 
  -7   6  20        3.27      -57.70     57.70 o 
  -6   6  20        1.58       44.78     38.75 o 
  -5   6  20        4.76       11.46     51.41 o 
  -4   6  20       76.75       74.93     40.47 o 
  -3   6  20      245.88      256.12     44.33 o 
  -2   6  20      879.61      815.94     59.80 o 
  -1   6  20        4.98      -18.99     32.45 o 
   0   6  20      898.06      795.16     57.06 o 
   1   6  20      368.10      347.40     43.21 o 
   2   6  20      281.22      277.89     41.99 o 
   3   6  20        6.25      -49.10     49.10 o 
   4   6  20      477.17      458.72     46.86 o 
   5   6  20      571.17      564.98     50.00 o 
   6   6  20       13.21       28.59     39.25 o 
   7   6  20        6.87       51.16     57.54 o 
  -7   7  20       26.40      -47.74     56.53 o 
  -6   7  20       12.02      -38.72     38.72 o 
  -5   7  20        6.38      -33.75     49.62 o 
  -4   7  20       43.07       38.98     46.91 o 
  -3   7  20       10.89       11.50     37.36 o 
  -2   7  20        4.72       28.41     37.97 o 
  -1   7  20       28.04      -17.72     61.21 o 
   0   7  20      231.46      270.12     44.23 o 
   1   7  20        8.76       70.39     47.20 o 
   2   7  20      283.22      287.30     44.84 o 
   3   7  20       10.03       -0.25     32.63 o 
   4   7  20       14.04       62.46     37.03 o 
   5   7  20       15.43       47.02     63.10 o 
  -6   8  20       10.17       78.28     47.74 o 
  -5   8  20        4.73      -10.82     40.75 o 
  -4   8  20        8.61      -39.25     39.25 o 
  -3   8  20       50.70       40.96     42.76 o 
  -2   8  20        0.16       35.51     38.71 o 
  -1   8  20       32.55      -11.93     39.27 o 
   0   8  20        2.47       13.67     38.52 o 
   1   8  20       61.58      -36.28     36.28 o 
   2   8  20        3.21      -23.72     44.42 o 
   3   8  20       19.08       41.56     43.78 o 
   4   8  20      151.26       93.83     52.08 o 
  -4   9  20        0.00       -7.11     44.75 o 
  -3   9  20        0.47       18.08     54.25 o 
  -2   9  20        1.98        6.49     53.16 o 
  -1   9  20       11.72       65.08     58.37 o 
   0   9  20        0.28       46.19     53.38 o 
   1   9  20       27.94       88.65     55.77 o 
   2   9  20        2.63      -18.07     50.03 o 
   3   9  20        7.10      -39.75     46.81 o 
 -10   1  21      136.04       49.97     57.84 o 
  -9   1  21       36.21       46.18     55.09 o 
  -8   1  21      297.08      334.67     59.78 o 
  -7   1  21       20.85        5.04     40.89 o 
  -6   1  21      531.72      581.60     31.34 o 
  -5   1  21      168.72      177.99     23.73 o 
  -4   1  21       46.35       35.74     18.16 o 
  -3   1  21       91.16       71.50     20.96 o 
  -2   1  21      291.63      339.19     33.76 o 
  -1   1  21     1592.71     1533.33     46.25 o 
   0   1  21     1050.09     1129.20     39.45 o 
   1   1  21      153.87      167.10     22.48 o 
   2   1  21        2.27       17.50     18.84 o 
   3   1  21       57.28       49.42     20.15 o 
   4   1  21      457.68      438.26     33.33 o 
   5   1  21       23.28       -0.50     22.67 o 
   6   1  21      360.10      347.16     54.42 o 
   7   1  21        4.22       -0.82     41.75 o 
   8   1  21        1.61       68.33     45.38 o 
   9   1  21      182.49      273.67     60.19 o 
  10   1  21       36.68       88.94     55.19 o 
 -10   2  21       20.46      122.53     82.67 o 
  -9   2  21        0.90      -42.15     46.13 o 
  -8   2  21      149.48      137.63     51.55 o 
  -7   2  21       15.21        8.70     25.82 o 
  -6   2  21        1.43        4.48     13.44 o 
  -5   2  21      926.72      940.80     44.70 o 
  -4   2  21      108.65      117.29     37.14 o 
  -3   2  21       86.69       86.17     22.92 o 
  -2   2  21     4843.36     4732.88     91.90 o 
  -1   2  21      312.36      316.00     25.53 o 
   0   2  21       90.77      115.16     21.47 o 
   1   2  21     3284.11     3159.96     89.74 o 
   2   2  21      422.53      440.45     30.70 o 
   3   2  21       40.61       73.41     21.89 o 
   4   2  21       14.99       16.29     21.82 o 
   5   2  21      194.38      194.61     28.07 o 
   6   2  21      623.17      554.84     56.64 o 
   7   2  21      256.60      281.70     53.92 o 
   8   2  21      119.69      144.59     50.00 o 
   9   2  21        7.78        3.73     49.76 o 
 -10   3  21      256.65      216.49    100.65 o 
  -9   3  21       90.44      133.76     88.93 o 
  -8   3  21       29.85       46.18     77.59 o 
  -7   3  21      326.74      255.23     41.89 o 
  -6   3  21        0.04      -13.55     41.04 o 
  -5   3  21      185.42      208.78     29.96 o 
  -4   3  21      303.68      270.62     32.29 o 
  -3   3  21       42.18       51.73     21.12 o 
  -2   3  21     3640.68     3500.82     89.15 o 
  -1   3  21      698.06      692.11     33.20 o 
   0   3  21      269.72      225.95     23.74 o 
   1   3  21      241.65      225.47     24.67 o 
   2   3  21      333.93      289.06     34.86 o 
   3   3  21      979.93      998.38     41.64 o 
   4   3  21      123.47      114.61     39.87 o 
   5   3  21     1053.20     1035.44     45.46 o 
   6   3  21      730.86      599.73     60.12 o 
   7   3  21     1305.83     1218.37     82.17 o 
   8   3  21        2.26       68.45     45.76 o 
   9   3  21       81.83       53.44     83.80 o 
  -9   4  21        5.10        7.54     81.63 o 
  -8   4  21       50.61      120.76     86.85 o 
  -7   4  21       17.01       33.96     32.33 o 
  -6   4  21        1.94       20.63     56.35 o 
  -5   4  21       80.59       68.17     34.49 o 
  -4   4  21       10.08       20.77     62.77 o 
  -3   4  21      416.24      384.92     43.03 o 
  -2   4  21     1232.59     1217.54     59.88 o 
  -1   4  21        0.00       34.32     16.27 o 
   0   4  21       11.61        4.95     17.74 o 
   1   4  21      150.67      190.84     23.99 o 
   2   4  21       69.05       92.21     26.24 o 
   3   4  21       96.87      113.05     27.05 o 
   4   4  21       22.57      -16.46     26.53 o 
   5   4  21       57.19       19.70     24.81 o 
   6   4  21        8.02       69.93     39.58 o 
   7   4  21        3.18       -4.68     63.88 o 
   8   4  21       95.43      130.68     51.01 o 
   9   4  21        0.19      -12.54     46.91 o 
  -9   5  21       15.76       65.47     90.24 o 
  -8   5  21       41.27       79.14     80.69 o 
  -7   5  21        4.42      -33.69     33.69 o 
  -6   5  21       53.42      104.54     39.32 o 
  -5   5  21      263.41      340.84     46.35 o 
  -4   5  21       37.04       -2.12     34.12 o 
  -3   5  21      303.30      287.96     41.61 o 
  -2   5  21      101.41       75.24     34.79 o 
  -1   5  21      103.78      133.28     35.73 o 
   0   5  21     1363.43     1223.07    121.37 o 
   1   5  21       50.15       55.82     32.08 o 
   2   5  21      512.38      543.92     76.28 o 
   3   5  21      241.60      193.36     27.95 o 
   4   5  21      228.51      157.60     36.39 o 
   5   5  21        3.25       -4.15     24.08 o 
   6   5  21       19.93      -25.91     55.04 o 
   7   5  21        0.58       21.82     42.56 o 
   8   5  21       23.13       -2.37     80.08 o 
  -8   6  21        0.07      -23.25     83.32 o 
  -7   6  21        1.49        8.83     38.68 o 
  -6   6  21       17.41        1.60     77.24 o 
  -5   6  21        2.64      -14.72     34.73 o 
  -4   6  21       22.67      -34.73     34.73 o 
  -3   6  21       20.09       -5.59     35.67 o 
  -2   6  21       99.05       29.45     36.21 o 
  -1   6  21        0.52        6.77     45.07 o 
   0   6  21      393.24      389.29     46.06 o 
   1   6  21       69.89       65.52     33.42 o 
   2   6  21        1.26       10.72     31.22 o 
   3   6  21       52.03       70.55     33.01 o 
   4   6  21       57.95       95.97     35.70 o 
   5   6  21        5.16       -7.60     32.05 o 
   6   6  21       22.71      123.64     65.55 o 
   7   6  21        7.37      -40.59     40.59 o 
  -7   7  21       27.13      -32.25     42.81 o 
  -6   7  21       54.36       95.15     43.06 o 
  -5   7  21       47.33       33.23     54.03 o 
  -4   7  21       39.64       42.77     40.25 o 
  -3   7  21      133.67      175.19     45.34 o 
  -2   7  21       11.94      -23.91     36.25 o 
  -1   7  21      114.82       22.90     37.09 o 
   0   7  21      315.51      358.87     48.24 o 
   1   7  21      152.95      153.14     52.94 o 
   2   7  21      200.95      247.77     43.67 o 
   3   7  21       44.78        9.40     42.46 o 
   4   7  21      329.54      315.30     46.61 o 
   5   7  21        5.94       63.17     64.09 o 
  -6   8  21        0.15        9.97     43.99 o 
  -5   8  21       14.32      -46.25     49.02 o 
  -4   8  21       11.78       45.92     64.54 o 
  -3   8  21        6.41      -11.02     39.36 o 
  -2   8  21       38.90       44.77     39.32 o 
  -1   8  21       28.97       44.23     41.67 o 
   0   8  21       18.66      -25.33     56.78 o 
   1   8  21      184.62      256.52     46.90 o 
   2   8  21       14.89      -44.94     44.94 o 
   3   8  21        0.22       30.23     46.03 o 
   4   8  21        0.02      -17.92     47.36 o 
  -4   9  21       30.86       34.66     98.39 o 
  -3   9  21      118.81      131.28     49.15 o 
  -2   9  21       59.55      122.06     61.97 o 
  -1   9  21       12.09      -46.46     46.46 o 
   0   9  21        3.91       19.81     54.48 o 
   1   9  21       22.84       54.83     54.81 o 
   2   9  21      107.25       78.08     53.15 o 
   3   9  21       47.46       18.80     49.93 o 
 -10   0  22      111.08      192.71     85.72 o 
  -9   0  22      204.66      159.86     81.72 o 
  -8   0  22      271.05      207.64     79.44 o 
  -7   0  22       18.28        2.98     62.39 o 
  -6   0  22       62.91       75.98     28.81 o 
  -5   0  22      596.43      585.18     43.25 o 
  -4   0  22     1125.71     1149.92     52.47 o 
  -3   0  22     1124.31     1091.89     56.00 o 
  -2   0  22     1782.53     1802.12     60.27 o 
  -1   0  22      163.79      154.89     26.46 o 
   0   0  22      569.39      643.53     56.63 o 
   1   0  22     6646.46     6741.40    143.47 o 
   2   0  22        1.83       -2.44     28.24 o 
   3   0  22       34.80       54.39     23.66 o 
   4   0  22     1563.34     1506.34     59.98 o 
   5   0  22      225.71      173.39     30.11 o 
   6   0  22      290.63      306.37     67.79 o 
   7   0  22      802.80      784.23    100.68 o 
   8   0  22       39.25       12.12     61.87 o 
   9   0  22       51.88       78.15     71.02 o 
 -10   1  22      153.46      161.07     61.56 o 
  -9   1  22       14.10       58.45    101.19 o 
  -8   1  22       24.33       36.04     47.85 o 
  -7   1  22       93.38       87.99     47.36 o 
  -6   1  22        5.60       30.66     19.18 o 
  -5   1  22      163.35      191.19     39.93 o 
  -4   1  22        7.66       46.36     18.12 o 
  -3   1  22       15.57       25.36     20.37 o 
  -2   1  22     3047.48     2857.23     66.86 o 
  -1   1  22        0.10       12.16     19.28 o 
   0   1  22       19.61        7.98     29.75 o 
   1   1  22      699.36      665.68     33.60 o 
   2   1  22       17.01       14.43     19.25 o 
   3   1  22       10.07        5.58     19.39 o 
   4   1  22      171.81      179.61     26.56 o 
   5   1  22     1060.69     1111.11     37.48 o 
   6   1  22      456.17      428.66     95.74 o 
   7   1  22       11.67       28.72     60.28 o 
   8   1  22        0.44       -3.53     43.59 o 
   9   1  22        0.99      -16.77     50.23 o 
 -10   2  22        0.04       21.39     78.05 o 
  -9   2  22       11.38      -25.96     50.06 o 
  -8   2  22      148.62      142.77     52.36 o 
  -7   2  22      401.34      392.29     46.69 o 
  -6   2  22      730.69      743.65     49.41 o 
  -5   2  22      325.02      362.79     33.76 o 
  -4   2  22      915.59     1022.69     64.62 o 
  -3   2  22      205.48      245.12     42.41 o 
  -2   2  22        4.43       15.36     20.57 o 
  -1   2  22       21.18       44.60     19.58 o 
   0   2  22      228.03      234.57     24.63 o 
   1   2  22      146.89      159.32     22.26 o 
   2   2  22      335.96      358.07     29.92 o 
   3   2  22      125.43      149.99     24.06 o 
   4   2  22      273.14      266.14     29.16 o 
   5   2  22      646.99      586.65     37.98 o 
   6   2  22      736.52      651.69     60.76 o 
   7   2  22       34.59       60.03     43.31 o 
   8   2  22       18.83       85.62     80.84 o 
   9   2  22        1.13      -55.34     62.86 o 
 -10   3  22        1.96      -68.52     78.43 o 
  -9   3  22        5.72       39.80     81.36 o 
  -8   3  22        3.89       35.45     80.17 o 
  -7   3  22      216.70      179.59     38.08 o 
  -6   3  22       18.75      -11.04     31.44 o 
  -5   3  22      150.35      172.50     29.10 o 
  -4   3  22       64.96      112.53     24.98 o 
  -3   3  22     1945.11     1848.28     53.65 o 
  -2   3  22      671.79      658.54     33.59 o 
  -1   3  22       67.05       61.69     20.29 o 
   0   3  22       50.69       53.23     27.92 o 
   1   3  22      326.43      351.41     28.72 o 
   2   3  22        0.09        3.31     13.44 o 
   3   3  22        3.41       20.67     21.68 o 
   4   3  22      224.15      242.83     29.47 o 
   5   3  22      109.18      123.84     27.37 o 
   6   3  22        1.34        2.22     38.88 o 
   7   3  22       15.32       17.60     43.63 o 
   8   3  22        6.90      120.25     49.35 o 
   9   3  22       66.20       49.98     51.02 o 
  -9   4  22       26.92       13.97     87.14 o 
  -8   4  22       39.32      -36.74     76.05 o 
  -7   4  22      273.44      236.86     80.43 o 
  -6   4  22      615.87      631.53     90.21 o 
  -5   4  22      118.95      123.81     38.92 o 
  -4   4  22       10.42      -11.03     32.71 o 
  -3   4  22       73.17       60.23     31.48 o 
  -2   4  22      795.11      720.63    111.44 o 
  -1   4  22       24.20       10.15     78.57 o 
   0   4  22       18.71       -5.24     17.96 o 
   1   4  22     1057.62     1142.63     41.12 o 
   2   4  22     1405.89     1295.57     46.37 o 
   3   4  22      132.13      170.38     33.33 o 
   4   4  22       16.62      -23.33     23.33 o 
   5   4  22        5.00       14.02     25.20 o 
   6   4  22        3.95        4.60     37.51 o 
   7   4  22      101.30      154.22     92.56 o 
   8   4  22      178.00      217.54     75.28 o 
   9   4  22       33.60       31.62     74.05 o 
  -9   5  22        3.03      -14.71     81.65 o 
  -8   5  22        7.67        6.30     82.98 o 
  -7   5  22        4.46      -35.98     35.98 o 
  -6   5  22       60.35      -10.55     35.76 o 
  -5   5  22      140.39      110.95     40.54 o 
  -4   5  22       41.68       45.42     51.11 o 
  -3   5  22       45.77       96.01     51.31 o 
  -2   5  22     1090.13     1048.08     65.16 o 
  -1   5  22      505.15      443.11     47.40 o 
   0   5  22       27.29       63.22     32.44 o 
   1   5  22        3.89       -8.06     29.89 o 
   2   5  22       36.08       11.36     31.10 o 
   3   5  22      113.16      129.66     27.40 o 
   4   5  22      462.79      297.45     52.09 o 
   5   5  22       48.01       59.15     27.31 o 
   6   5  22        9.90       80.49     43.15 o 
   7   5  22      116.02       67.74     43.99 o 
   8   5  22       33.91       28.51     44.83 o 
  -8   6  22       42.33      196.89     95.23 o 
  -7   6  22        0.00      -11.23     41.95 o 
  -6   6  22       46.68       34.74     41.64 o 
  -5   6  22       76.25       24.72     39.07 o 
  -4   6  22      154.73      164.63     41.64 o 
  -3   6  22      118.00      141.84     73.40 o 
  -2   6  22      116.06       79.21     38.89 o 
  -1   6  22       63.99       26.25     33.07 o 
   0   6  22      229.26      295.15     43.35 o 
   1   6  22       49.15       51.22     77.79 o 
   2   6  22      190.50      219.02     44.76 o 
   3   6  22       38.17       15.63     32.99 o 
   4   6  22      334.19      344.78     69.63 o 
   5   6  22      213.86      286.06     50.33 o 
   6   6  22       66.00      107.80     64.72 o 
   7   6  22        1.22      -56.19     61.51 o 
  -7   7  22       18.45       39.55     46.12 o 
  -6   7  22       39.04       17.81     40.71 o 
  -5   7  22       33.00      111.87     43.07 o 
  -4   7  22        6.63       55.26     40.60 o 
  -3   7  22       31.44       14.32     38.48 o 
  -2   7  22      340.99      273.80     48.98 o 
  -1   7  22        4.95       61.05     40.33 o 
   0   7  22      334.31      360.23     94.35 o 
   1   7  22       33.12       61.56     38.09 o 
   2   7  22      319.60      280.29     45.37 o 
   3   7  22      116.85       67.75     49.81 o 
   4   7  22      334.69      326.85     60.58 o 
   5   7  22        8.03       10.05     64.92 o 
  -6   8  22        6.40       50.48     44.94 o 
  -5   8  22       42.67      103.96     61.56 o 
  -4   8  22      289.32      466.37     60.81 o 
  -3   8  22        2.12       30.03     39.77 o 
  -2   8  22        9.93       45.89     43.84 o 
  -1   8  22       14.06       71.62     62.38 o 
   0   8  22        1.98       -8.36     37.84 o 
   1   8  22       43.65       38.10     39.39 o 
   2   8  22        7.18       -1.25     37.07 o 
   3   8  22        5.93       14.54     48.60 o 
   4   8  22       19.33       30.05     51.05 o 
  -3   9  22       63.55       29.20     47.00 o 
  -2   9  22       73.51      -40.19     54.49 o 
  -1   9  22       16.87        9.88     55.36 o 
   0   9  22        1.04      -40.45     53.22 o 
   1   9  22       47.90       58.32     57.38 o 
   2   9  22        5.47      -46.57     46.57 o 
   3   9  22       52.01       75.62     53.26 o 
 -10   1  23       26.48      -52.94     52.94 o 
  -9   1  23       89.34       99.54     54.01 o 
  -8   1  23      658.47      762.41     76.21 o 
  -7   1  23       16.43        4.50     44.00 o 
  -6   1  23       19.27       39.42     16.71 o 
  -5   1  23      125.79      125.57     21.00 o 
  -4   1  23      206.00      186.55     22.69 o 
  -3   1  23       11.73      -20.10     20.10 o 
  -2   1  23      102.37      116.54     22.72 o 
  -1   1  23      183.65      206.50     29.97 o 
   0   1  23        2.40      -14.87     18.83 o 
   1   1  23       58.66       83.38     25.25 o 
   2   1  23        0.00      -17.09     19.13 o 
   3   1  23       11.50       19.20     28.04 o 
   4   1  23     1113.67     1138.30     46.35 o 
   5   1  23       58.23       55.37     19.82 o 
   6   1  23       18.75       12.23     39.40 o 
   7   1  23       33.80        5.11     42.12 o 
   8   1  23       52.43       -1.47    122.69 o 
   9   1  23      108.41      130.76     66.66 o 
 -10   2  23       44.37      -72.70     72.70 o 
  -9   2  23       94.96       18.88     65.74 o 
  -8   2  23      108.09      196.22     52.73 o 
  -7   2  23      175.27      141.50     29.35 o 
  -6   2  23      176.97      176.04     23.29 o 
  -5   2  23       19.97        1.99     25.83 o 
  -4   2  23     1008.81     1006.71     63.47 o 
  -3   2  23      151.68      153.89     25.56 o 
  -2   2  23       98.57       99.05     23.50 o 
  -1   2  23       46.89       48.23     19.87 o 
   0   2  23      201.07      184.31     23.51 o 
   1   2  23        7.17       19.66     20.14 o 
   2   2  23      689.39      697.76     41.47 o 
   3   2  23      425.52      453.55     32.88 o 
   4   2  23     1333.40     1282.15     54.62 o 
   5   2  23      151.48      129.97     27.18 o 
   6   2  23        0.99       32.89     35.53 o 
   7   2  23      179.75      120.30     45.57 o 
   8   2  23       70.46       56.25     48.72 o 
   9   2  23       22.29       75.65     83.25 o 
 -10   3  23       30.06      152.53     98.47 o 
  -9   3  23       37.96       -8.80     78.74 o 
  -8   3  23       12.74      -69.76     69.76 o 
  -7   3  23        5.29        3.98     63.97 o 
  -6   3  23       68.94       -3.81     34.66 o 
  -5   3  23      403.23      458.67     37.42 o 
  -4   3  23       42.59       95.36     30.63 o 
  -3   3  23     2961.09     2932.89     69.83 o 
  -2   3  23      834.58      852.02     55.40 o 
  -1   3  23     1068.74     1074.54     40.25 o 
   0   3  23      308.62      310.20     27.28 o 
   1   3  23        0.57      -13.75     19.67 o 
   2   3  23      802.39      784.65     98.80 o 
   3   3  23      154.88      168.09     37.96 o 
   4   3  23       22.85        9.78     24.18 o 
   5   3  23     1892.97     1807.24     99.38 o 
   6   3  23       81.66       54.42     42.39 o 
   7   3  23       42.31      -27.77     40.68 o 
   8   3  23        0.20       63.20     47.54 o 
   9   3  23       23.00       11.13     75.98 o 
  -9   4  23       22.89      -50.01     80.58 o 
  -8   4  23       15.91       62.85     83.56 o 
  -7   4  23      183.66      158.88     41.76 o 
  -6   4  23        0.01      -33.70     33.70 o 
  -5   4  23      937.41      787.04     63.81 o 
  -4   4  23       19.07        9.67     31.84 o 
  -3   4  23      514.30      557.16     49.70 o 
  -2   4  23      248.43      303.87     41.08 o 
  -1   4  23      227.32      222.94     37.80 o 
   0   4  23       34.28       51.03     28.11 o 
   1   4  23       18.89       37.14     37.49 o 
   2   4  23      346.37      352.40     30.83 o 
   3   4  23       59.70       43.37     21.30 o 
   4   4  23     1590.54     1527.64     54.86 o 
   5   4  23        5.30       25.93     27.74 o 
   6   4  23      490.97      491.95     56.32 o 
   7   4  23       53.12       30.82     44.13 o 
   8   4  23       85.88      105.57     61.92 o 
  -9   5  23        7.80      -82.59     82.59 o 
  -8   5  23        0.35       23.91     82.18 o 
  -7   5  23       39.00       61.83     40.23 o 
  -6   5  23       29.97        5.14     35.12 o 
  -5   5  23       18.46       -7.90     64.93 o 
  -4   5  23       11.08        2.06     39.18 o 
  -3   5  23      291.25      286.86     44.84 o 
  -2   5  23      395.25      344.93     58.88 o 
  -1   5  23       48.72       63.79     34.84 o 
   0   5  23      382.51      463.35     67.03 o 
   1   5  23        2.57      -14.02     30.51 o 
   2   5  23        3.17      -22.89     29.66 o 
   3   5  23      305.59      333.03     33.02 o 
   4   5  23       85.55       76.52     25.07 o 
   5   5  23      155.11      167.89     30.62 o 
   6   5  23        0.01       18.81     87.76 o 
   7   5  23        9.06       53.99     45.85 o 
   8   5  23        5.74      -25.27     45.87 o 
  -8   6  23       12.17        4.09     79.64 o 
  -7   6  23        0.11      -26.68     39.47 o 
  -6   6  23        3.73      -22.11     53.39 o 
  -5   6  23       12.95      -36.39     36.39 o 
  -4   6  23       65.28       43.93     38.52 o 
  -3   6  23        6.91       -5.36     49.00 o 
  -2   6  23       10.24       11.14     82.53 o 
  -1   6  23       49.35       50.40     44.49 o 
   0   6  23       79.40       36.29     33.82 o 
   1   6  23        4.43       -5.94     33.16 o 
   2   6  23        7.74       19.78     33.84 o 
   3   6  23        1.44      -17.11     31.95 o 
   4   6  23      137.88      139.72     38.52 o 
   5   6  23       55.12       79.17     40.49 o 
   6   6  23       22.55      -21.64     63.34 o 
   7   6  23        0.87      -61.75     61.75 o 
  -7   7  23       32.91      -38.47     44.06 o 
  -6   7  23        0.09      -21.45     41.83 o 
  -5   7  23        3.35       55.52     53.59 o 
  -4   7  23       22.36      -36.83     36.83 o 
  -3   7  23        1.23      -36.47     36.47 o 
  -2   7  23      267.36      202.03     54.31 o 
  -1   7  23       17.46      -11.69     37.09 o 
   0   7  23        3.20       12.02     53.47 o 
   1   7  23        1.30      -35.55     42.09 o 
   2   7  23       28.52       81.59     37.45 o 
   3   7  23       10.09       59.67     38.43 o 
   4   7  23      369.20      481.11     52.16 o 
   5   7  23       27.85      -38.50     60.06 o 
  -5   8  23        0.01      -10.36     41.95 o 
  -4   8  23       40.94       -7.41     75.85 o 
  -3   8  23       88.61      172.74    101.47 o 
  -2   8  23       70.74       55.71     82.87 o 
  -1   8  23        4.20      -15.92     40.60 o 
   0   8  23       13.63      -12.45     51.65 o 
   1   8  23       70.77      100.58     43.26 o 
   2   8  23       37.54       27.08     39.56 o 
   3   8  23       17.24       46.75     47.64 o 
   4   8  23       87.74       95.75     52.94 o 
  -3   9  23       31.87       27.04     46.74 o 
  -2   9  23        3.42       -4.44     55.68 o 
  -1   9  23        4.70      -33.90     51.71 o 
   0   9  23       49.31      -50.42     50.42 o 
   1   9  23       42.40      104.37     59.74 o 
   2   9  23       11.51      -11.66     51.48 o 
 -10   0  24      608.20      705.97    112.54 o 
  -9   0  24      147.23       99.62     78.95 o 
  -8   0  24      346.64      410.49     90.46 o 
  -7   0  24       57.43      -10.14     61.31 o 
  -6   0  24       21.49        7.95     62.39 o 
  -5   0  24      129.40      149.09     31.64 o 
  -4   0  24      599.94      618.76     45.73 o 
  -3   0  24     1215.19     1207.92     53.91 o 
  -2   0  24      932.59      938.77     73.17 o 
  -1   0  24      950.35     1016.91     49.42 o 
   0   0  24      345.56      310.92     33.34 o 
   1   0  24     1250.11     1327.24     73.20 o 
   2   0  24      902.36      972.65     48.77 o 
   3   0  24      945.69      825.59     88.71 o 
   4   0  24       17.67      -24.53     24.53 o 
   5   0  24     2766.34     2609.87     83.16 o 
   6   0  24      615.28      652.81     91.86 o 
   7   0  24       60.50       36.10     65.37 o 
   8   0  24        1.39       72.93     68.38 o 
   9   0  24       18.90        8.64     72.59 o 
 -10   1  24       62.61        1.58     54.68 o 
  -9   1  24       36.30      107.59     61.55 o 
  -8   1  24        2.31       -3.65     46.38 o 
  -7   1  24       17.64       14.05     36.60 o 
  -6   1  24      295.18      256.91     66.15 o 
  -5   1  24      217.25      217.30     25.44 o 
  -4   1  24      556.72      638.50     32.69 o 
  -3   1  24      386.33      367.24     31.57 o 
  -2   1  24     1050.70     1016.51     41.73 o 
  -1   1  24       27.42       61.33     21.26 o 
   0   1  24       20.38       -7.77     18.43 o 
   1   1  24     1228.95     1221.82     44.88 o 
   2   1  24       23.68      -19.59     19.59 o 
   3   1  24      227.35      244.16     27.67 o 
   4   1  24       29.97       -3.33     22.53 o 
   5   1  24      206.63      190.17     24.18 o 
   6   1  24       43.07       15.94     39.31 o 
   7   1  24        9.06       24.31     39.24 o 
   8   1  24        5.25       26.05     44.98 o 
   9   1  24        4.49       -3.20     50.35 o 
 -10   2  24       14.44       49.19     88.46 o 
  -9   2  24        0.73      -71.99     71.99 o 
  -8   2  24      133.37      164.60     51.67 o 
  -7   2  24       23.46       37.18     26.02 o 
  -6   2  24      367.90      266.59     55.48 o 
  -5   2  24       37.78       14.30     25.91 o 
  -4   2  24      103.07       78.85     24.96 o 
  -3   2  24      618.04      620.35     36.47 o 
  -2   2  24      416.61      446.24     32.32 o 
  -1   2  24      106.71      130.33     23.19 o 
   0   2  24       14.21        1.43     23.54 o 
   1   2  24      191.95      225.64     25.12 o 
   2   2  24        0.01       24.21     20.49 o 
   3   2  24      120.89      138.07     33.38 o 
   4   2  24      152.91      181.10     36.78 o 
   5   2  24      298.25      287.92     33.84 o 
   6   2  24      112.77       81.07     41.19 o 
   7   2  24      343.00      261.85     53.18 o 
   8   2  24        5.55      -42.72     42.72 o 
   9   2  24       16.07      -48.18     48.18 o 
 -10   3  24       27.00      -79.66     79.66 o 
  -9   3  24       24.24      146.51     93.24 o 
  -8   3  24       27.23      -33.27     76.37 o 
  -7   3  24       42.14      -22.92     62.90 o 
  -6   3  24       50.22       60.71     36.87 o 
  -5   3  24       36.07       13.50     26.23 o 
  -4   3  24       19.40        0.30     37.71 o 
  -3   3  24       39.77      103.43     24.22 o 
  -2   3  24      128.03      146.07     23.03 o 
  -1   3  24       83.31      116.24     21.53 o 
   0   3  24       86.88       86.31     28.59 o 
   1   3  24      318.13      281.29     28.11 o 
   2   3  24     1093.18     1016.04     73.16 o 
   3   3  24      627.28      683.65     39.90 o 
   4   3  24      104.38      112.32     27.44 o 
   5   3  24       14.76       41.45     24.87 o 
   6   3  24       26.97       76.27     41.48 o 
   7   3  24        0.06      -19.66     42.03 o 
   8   3  24        0.24      -30.80     43.59 o 
   9   3  24        0.28       26.50     54.42 o 
  -9   4  24       46.61       13.57     88.18 o 
  -8   4  24       40.63       42.21     78.24 o 
  -7   4  24       89.40       85.98     40.23 o 
  -6   4  24      530.04      561.08     55.17 o 
  -5   4  24       21.92      -36.70     36.70 o 
  -4   4  24        0.03        5.50     41.84 o 
  -3   4  24     1613.36     1440.87     66.81 o 
  -2   4  24       27.55       44.72     31.46 o 
  -1   4  24        0.02      -19.90     28.95 o 
   0   4  24      531.87      511.34     31.76 o 
   1   4  24       61.97       68.85     26.59 o 
   2   4  24      519.90      497.96     45.29 o 
   3   4  24      589.08      505.59     44.89 o 
   4   4  24     2671.97     2470.04     69.37 o 
   5   4  24        4.61       19.01     26.36 o 
   6   4  24      206.67      270.90     50.93 o 
   7   4  24       36.38      118.61     44.78 o 
   8   4  24        9.27       55.32     46.97 o 
  -9   5  24        7.84       -0.78     90.65 o 
  -8   5  24       21.77      -75.36     75.36 o 
  -7   5  24        7.21       74.94     40.38 o 
  -6   5  24      357.49      364.41     68.18 o 
  -5   5  24       45.66       30.02     49.97 o 
  -4   5  24        0.01       45.47     35.41 o 
  -3   5  24      633.42      659.04     56.86 o 
  -2   5  24      126.66      147.38     37.42 o 
  -1   5  24      312.59      392.48     46.94 o 
   0   5  24       56.85       60.24     34.01 o 
   1   5  24      368.59      310.32     44.85 o 
   2   5  24       22.77       16.40     49.65 o 
   3   5  24        0.11       24.54     24.51 o 
   4   5  24        0.76       30.89     32.48 o 
   5   5  24        0.21       49.20     33.41 o 
   6   5  24        9.03       55.43     39.89 o 
   7   5  24        0.12       25.27     41.78 o 
   8   5  24        0.38      -33.24     43.83 o 
  -8   6  24       11.84       33.95     83.63 o 
  -7   6  24       19.70      -16.91     45.33 o 
  -6   6  24       73.69       62.12     69.20 o 
  -5   6  24        4.81       35.33     39.72 o 
  -4   6  24       70.56       73.37     60.62 o 
  -3   6  24       30.41       33.17     37.14 o 
  -2   6  24       17.90       22.28     59.07 o 
  -1   6  24      135.60      162.17     77.74 o 
   0   6  24       20.72       15.25     45.03 o 
   1   6  24        1.99        3.97     33.02 o 
   2   6  24       74.92      102.01     47.03 o 
   3   6  24        0.19       -3.62     31.82 o 
   4   6  24       36.51       84.06     36.93 o 
   5   6  24       59.85       81.92     65.94 o 
   6   6  24        1.26       62.67     67.23 o 
   7   6  24       45.60       59.21     71.99 o 
  -7   7  24       11.18      -21.91    120.91 o 
  -6   7  24        1.40      -42.93     42.93 o 
  -5   7  24        8.62        9.64     40.79 o 
  -4   7  24      104.81      149.13     46.82 o 
  -3   7  24       80.02       11.48     59.57 o 
  -2   7  24        3.00       15.51     38.99 o 
  -1   7  24        1.55       17.58     36.21 o 
   0   7  24       26.21       11.68     36.00 o 
   1   7  24       55.15       57.47     38.19 o 
   2   7  24       51.03      -42.73     70.87 o 
   3   7  24      106.07      117.10     39.20 o 
   4   7  24       19.02       31.70     35.78 o 
   5   7  24       10.26       53.87     65.84 o 
   6   7  24        6.02       36.88     74.54 o 
  -5   8  24       67.12       45.72     43.99 o 
  -4   8  24       65.05       60.87     45.69 o 
  -3   8  24      358.37      496.19     90.63 o 
  -2   8  24        2.17       28.67     42.06 o 
  -1   8  24        0.55       41.18     55.40 o 
   0   8  24       30.35       30.55     41.95 o 
   1   8  24       17.01       22.32     39.88 o 
   2   8  24        2.22       -6.94     38.35 o 
   3   8  24       57.01       25.90     47.31 o 
   4   8  24        0.04       15.70     49.01 o 
  -3   9  24        2.72       90.11     49.99 o 
  -2   9  24        1.33       55.36     46.39 o 
  -1   9  24       33.93       28.36     53.78 o 
   0   9  24       51.28       15.31     55.59 o 
   1   9  24       35.96        9.60     55.10 o 
   2   9  24      221.07      197.16     63.36 o 
 -10   1  25       37.51      126.09     57.83 o 
  -9   1  25       25.36       57.77     51.91 o 
  -8   1  25       13.51       53.74     58.44 o 
  -7   1  25      157.99      188.30     46.39 o 
  -6   1  25       74.37       59.65     26.40 o 
  -5   1  25        3.08      -17.45     19.44 o 
  -4   1  25       95.82      151.58     22.64 o 
  -3   1  25     1847.25     1769.22     45.95 o 
  -2   1  25      349.67      394.73     31.36 o 
  -1   1  25      585.60      644.59     36.67 o 
   0   1  25       66.54      105.95     26.66 o 
   1   1  25      240.97      312.09     31.93 o 
   2   1  25      282.54      286.82     28.58 o 
   3   1  25      157.20      115.83     25.30 o 
   4   1  25        9.39       31.72     22.50 o 
   5   1  25      145.82      156.27     22.98 o 
   6   1  25       49.72       35.83     41.46 o 
   7   1  25       72.35      113.29     46.63 o 
   8   1  25       93.12       93.27     47.64 o 
   9   1  25        5.79       97.49     54.61 o 
 -10   2  25       27.08       -4.10     80.11 o 
  -9   2  25       14.70      -49.06     74.52 o 
  -8   2  25        0.01        3.12     47.49 o 
  -7   2  25       76.31       84.64     26.24 o 
  -6   2  25      124.99       90.50     38.44 o 
  -5   2  25       68.75       70.13     35.97 o 
  -4   2  25      956.28      899.75     45.11 o 
  -3   2  25      610.10      541.95     43.40 o 
  -2   2  25      297.42      386.49     43.70 o 
  -1   2  25     1273.94     1309.91     46.08 o 
   0   2  25        8.90      -20.57     30.42 o 
   1   2  25        4.14       25.97     20.07 o 
   2   2  25      196.13      188.16     27.21 o 
   3   2  25      317.29      259.05     29.82 o 
   4   2  25     1262.86     1188.61     48.63 o 
   5   2  25      277.47      297.06     32.90 o 
   6   2  25        9.71       14.83     56.03 o 
   7   2  25       21.75       38.90     44.27 o 
   8   2  25       61.20       89.52     51.06 o 
   9   2  25       37.66       62.82     51.48 o 
  -9   3  25       24.56       -8.58     81.00 o 
  -8   3  25       12.29       28.16     77.71 o 
  -7   3  25       40.10       41.17     28.09 o 
  -6   3  25      380.12      364.06     46.62 o 
  -5   3  25        4.21        6.11     31.67 o 
  -4   3  25        7.25       14.43     26.50 o 
  -3   3  25     1094.92     1086.47     64.88 o 
  -2   3  25        0.07       22.99     19.99 o 
  -1   3  25        0.66      -11.18     19.25 o 
   0   3  25       90.64       90.73     26.96 o 
   1   3  25       80.28       90.77     22.80 o 
   2   3  25     1637.86     1634.73     74.81 o 
   3   3  25     1048.28     1011.44     45.88 o 
   4   3  25     2473.46     2291.71    105.22 o 
   5   3  25      265.51      220.86     31.51 o 
   6   3  25      321.39      278.78     51.58 o 
   7   3  25        0.18       -6.19     43.12 o 
   8   3  25       25.77      -12.28     44.70 o 
   9   3  25        5.29      -54.27     91.86 o 
  -9   4  25        1.16      101.67     85.78 o 
  -8   4  25        4.57      -75.99     75.99 o 
  -7   4  25       27.98      -22.01     79.24 o 
  -6   4  25       10.61       19.86     36.85 o 
  -5   4  25      313.19      290.45     45.49 o 
  -4   4  25     2230.66     2266.73     85.92 o 
  -3   4  25       27.24       57.28     35.13 o 
  -2   4  25       75.72      116.01     33.81 o 
  -1   4  25      364.01      372.94     73.08 o 
   0   4  25      247.04      253.81     27.32 o 
   1   4  25       40.60       42.81     22.58 o 
   2   4  25      679.79      715.51     41.06 o 
   3   4  25       30.68       37.10     20.39 o 
   4   4  25     1580.06     1481.37     54.52 o 
   5   4  25        9.19       38.50     26.59 o 
   6   4  25       32.94       32.94     42.58 o 
   7   4  25      148.81      101.20     47.32 o 
   8   4  25       21.93       27.63     54.34 o 
  -8   5  25        7.93       59.94     87.07 o 
  -7   5  25        4.40       16.14     40.71 o 
  -6   5  25       16.81        7.51     38.04 o 
  -5   5  25      166.69      267.18    140.89 o 
  -4   5  25      206.90      207.02     57.18 o 
  -3   5  25      378.95      408.90     69.75 o 
  -2   5  25       48.98       18.26     35.69 o 
  -1   5  25        3.57       -3.74     33.39 o 
   0   5  25        0.14        3.41     55.92 o 
   1   5  25      223.97      278.40     41.95 o 
   2   5  25       51.79       19.28     63.29 o 
   3   5  25       24.02       44.38     32.57 o 
   4   5  25        0.82       33.12     25.00 o 
   5   5  25       22.02       40.47     27.56 o 
   6   5  25        1.23       -1.95     39.97 o 
   7   5  25        3.63      -30.93     40.53 o 
  -8   6  25       25.22        2.59     89.22 o 
  -7   6  25        0.01       -0.90     73.46 o 
  -6   6  25       71.98      129.56     44.81 o 
  -5   6  25        8.87       -4.90     52.46 o 
  -4   6  25      104.86      111.92     42.29 o 
  -3   6  25        7.31      -20.94     35.44 o 
  -2   6  25        0.61        4.62     62.58 o 
  -1   6  25        0.24       26.63     36.84 o 
   0   6  25       76.14       33.96     49.50 o 
   1   6  25        5.59       -6.36     34.92 o 
   2   6  25       17.90       33.67     34.78 o 
   3   6  25       33.87       70.29     36.24 o 
   4   6  25       47.53       74.74     35.40 o 
   5   6  25       28.38      -21.64     58.42 o 
   6   6  25       10.57      -38.96     66.16 o 
   7   6  25        8.48       64.75     71.89 o 
  -7   7  25       18.43      -47.66     47.66 o 
  -6   7  25        6.80       26.48     60.64 o 
  -5   7  25       14.31      -25.46     40.09 o 
  -4   7  25      186.23      150.28     47.98 o 
  -3   7  25       25.38       55.29     51.03 o 
  -2   7  25       30.77       11.14     39.55 o 
  -1   7  25        0.00       23.59     39.82 o 
   0   7  25      132.41      128.41     42.79 o 
   1   7  25        5.28        7.26     35.55 o 
   2   7  25      133.29      135.20     40.27 o 
   3   7  25        5.06       -0.67     34.57 o 
   4   7  25        0.15      -31.04     36.50 o 
   5   7  25        7.26      -28.07     66.54 o 
   6   7  25        0.86       37.79     68.26 o 
  -5   8  25        9.16      -43.49     43.49 o 
  -4   8  25       42.74        3.38     58.42 o 
  -3   8  25       45.08       54.31     43.24 o 
  -2   8  25       34.03       63.39     52.21 o 
  -1   8  25        6.64       12.63     39.85 o 
   0   8  25       19.74      -35.95     35.95 o 
   1   8  25       35.98       47.71     41.75 o 
   2   8  25       29.93       65.74     40.23 o 
   3   8  25        7.56      -42.61     42.61 o 
   4   8  25       95.61       83.58     50.03 o 
  -2   9  25       76.00       78.21     91.04 o 
  -1   9  25        1.66       -5.28     51.06 o 
   0   9  25       11.22       42.19     56.01 o 
   1   9  25       44.38      -12.16     51.32 o 
 -10   0  26       55.36       38.62     77.17 o 
  -9   0  26      134.23      107.91     76.92 o 
  -8   0  26      241.11      323.53     81.07 o 
  -7   0  26      203.46      195.07     61.63 o 
  -6   0  26       85.66       44.00     51.19 o 
  -5   0  26     1806.83     1836.63     87.38 o 
  -4   0  26     1522.74     1580.83     71.06 o 
  -3   0  26      298.67      292.90     35.21 o 
  -2   0  26      152.92      152.72     29.06 o 
  -1   0  26      118.72      155.93     29.41 o 
   0   0  26     2701.30     2801.37     80.84 o 
   1   0  26     2424.75     2245.63     71.17 o 
   2   0  26       82.70       68.00     26.14 o 
   3   0  26     1351.23     1448.29     74.46 o 
   4   0  26     3107.16     3406.71    127.14 o 
   5   0  26        7.94       -9.77     34.99 o 
   6   0  26        5.44       -0.95     61.18 o 
   7   0  26       26.91       -4.14     59.86 o 
   8   0  26        6.00      -56.41     65.24 o 
   9   0  26       15.27      153.52     83.62 o 
 -10   1  26       33.12        5.53     70.74 o 
  -9   1  26       29.30       12.48     54.82 o 
  -8   1  26        2.14      -13.12     47.23 o 
  -7   1  26       27.41      -11.83     28.23 o 
  -6   1  26       82.35      107.47     43.87 o 
  -5   1  26       16.14       29.88     20.65 o 
  -4   1  26      870.21      912.40     37.74 o 
  -3   1  26       11.22       32.15     23.43 o 
  -2   1  26       51.57       61.50     23.11 o 
  -1   1  26      593.22      624.85     37.43 o 
   0   1  26      248.19      237.64     27.67 o 
   1   1  26     1114.95     1158.83     44.63 o 
   2   1  26       70.42       79.51     23.89 o 
   3   1  26      241.27      238.67     28.76 o 
   4   1  26      141.53      122.55     22.64 o 
   5   1  26        4.06       -6.33     19.88 o 
   6   1  26      130.23      151.41     46.79 o 
   7   1  26       23.30      -14.35     42.60 o 
   8   1  26       33.70       57.74     47.17 o 
   9   1  26        0.00        6.14     51.47 o 
 -10   2  26        5.47       58.30     83.66 o 
  -9   2  26       25.04       52.26     81.74 o 
  -8   2  26       23.11       26.63     47.27 o 
  -7   2  26      147.86      110.57     29.21 o 
  -6   2  26       52.31       22.84     19.57 o 
  -5   2  26       41.81       66.14     28.03 o 
  -4   2  26       29.90       65.32     26.07 o 
  -3   2  26       51.44       54.57     33.46 o 
  -2   2  26      196.71      218.86     30.66 o 
  -1   2  26      277.40      302.87     42.99 o 
   0   2  26      229.34      256.12     33.80 o 
   1   2  26      218.53      203.51     27.09 o 
   2   2  26      218.46      242.28     28.86 o 
   3   2  26      400.15      418.86     57.02 o 
   4   2  26      721.82      734.21     61.65 o 
   5   2  26       62.53       38.31     26.89 o 
   6   2  26       12.52      -39.73     39.73 o 
   7   2  26       69.01      100.42     48.85 o 
   8   2  26        2.36       -6.47     46.47 o 
   9   2  26       24.30        9.73     75.12 o 
  -9   3  26       30.94      218.93     94.82 o 
  -8   3  26       13.42       18.65     78.07 o 
  -7   3  26       21.93      -28.37     32.62 o 
  -6   3  26      150.84      133.57     40.30 o 
  -5   3  26      104.17       40.18     34.59 o 
  -4   3  26       87.07      109.33     27.31 o 
  -3   3  26      297.95      345.41     30.96 o 
  -2   3  26     1588.85     1675.27     57.73 o 
  -1   3  26       14.96       49.12     22.02 o 
   0   3  26       30.60       30.34     21.25 o 
   1   3  26       63.44       58.00     23.20 o 
   2   3  26      236.03      201.97     42.09 o 
   3   3  26       43.47       49.49     26.41 o 
   4   3  26      365.87      403.35     36.66 o 
   5   3  26      180.38      184.14     32.35 o 
   6   3  26       10.31       11.29     61.08 o 
   7   3  26       20.59       39.31     44.05 o 
   8   3  26        1.34      -42.76     42.76 o 
  -9   4  26       50.58      -40.19     82.51 o 
  -8   4  26        6.51      -14.66     77.74 o 
  -7   4  26        4.69       -4.64     37.98 o 
  -6   4  26        0.07       -2.86     36.14 o 
  -5   4  26      117.12      115.06     39.89 o 
  -4   4  26      757.05      680.22     57.11 o 
  -3   4  26     1985.58     1896.05     77.86 o 
  -2   4  26      250.45      321.43     42.59 o 
  -1   4  26      247.60      227.94     39.56 o 
   0   4  26      106.67      161.02     71.42 o 
   1   4  26        3.89       -4.12     20.52 o 
   2   4  26      272.74      353.70     32.34 o 
   3   4  26        7.90       27.80     23.75 o 
   4   4  26      435.93      455.89     37.60 o 
   5   4  26        8.13       16.89     27.48 o 
   6   4  26      354.94      349.53     54.30 o 
   7   4  26        1.54       -3.91     44.66 o 
   8   4  26      105.46       68.12     50.92 o 
  -8   5  26       28.77       46.25     87.82 o 
  -7   5  26       66.75       29.32     40.01 o 
  -6   5  26        0.59       70.67     40.90 o 
  -5   5  26       48.02       38.57     38.22 o 
  -4   5  26      157.94      197.35     90.22 o 
  -3   5  26      458.79      507.78     54.23 o 
  -2   5  26       32.12       66.83     35.73 o 
  -1   5  26      287.83      319.04     45.46 o 
   0   5  26       70.38      108.28     38.16 o 
   1   5  26      152.73      209.97     39.37 o 
   2   5  26        0.77       -3.84     32.62 o 
   3   5  26      349.60      302.63     42.63 o 
   4   5  26       80.28       95.05     27.29 o 
   5   5  26       33.08       46.87     28.48 o 
   6   5  26       24.70       81.21     46.12 o 
   7   5  26        6.18       15.91     45.73 o 
  -7   6  26       59.62       36.41     49.80 o 
  -6   6  26       14.97       21.34     41.41 o 
  -5   6  26       93.49      180.02     45.70 o 
  -4   6  26      877.99      758.31     64.80 o 
  -3   6  26      106.98      160.90     52.67 o 
  -2   6  26        4.39       -5.16     35.57 o 
  -1   6  26        0.07       17.12     35.14 o 
   0   6  26      295.02      368.42     48.54 o 
   1   6  26        0.67      -22.06     34.75 o 
   2   6  26       15.64       27.04     45.01 o 
   3   6  26      937.56      779.00     59.11 o 
   4   6  26      200.82      242.69     50.16 o 
   5   6  26      191.77       77.26     65.60 o 
   6   6  26       21.82       19.28     69.08 o 
  -6   7  26        0.20      -10.79     41.01 o 
  -5   7  26       10.31       41.13     42.00 o 
  -4   7  26        5.70       30.26     42.70 o 
  -3   7  26        0.17      -38.10     38.10 o 
  -2   7  26       38.27       76.37     40.71 o 
  -1   7  26        1.54      -17.15     36.97 o 
   0   7  26        0.79       -6.75     36.73 o 
   1   7  26      117.53      166.59     46.02 o 
   2   7  26      176.66      209.94     44.61 o 
   3   7  26       91.57      140.18     41.81 o 
   4   7  26        3.15       -3.10     50.79 o 
   5   7  26       92.05       22.89     66.73 o 
  -5   8  26       38.91       16.70     45.02 o 
  -4   8  26        0.30       16.32     53.68 o 
  -3   8  26       12.25       28.65     43.38 o 
  -2   8  26       18.89       49.71     42.58 o 
  -1   8  26       30.18        0.97     57.38 o 
   0   8  26       28.78      -10.19     38.48 o 
   1   8  26       45.19       24.79     41.09 o 
   2   8  26        1.60      -12.34     40.20 o 
   3   8  26      215.46      219.10     49.07 o 
   4   8  26        0.31       -5.48     47.91 o 
  -2   9  26       16.03      -35.79     51.41 o 
  -1   9  26       27.19      -42.71     53.35 o 
   0   9  26        4.16       63.13     56.73 o 
   1   9  26        2.55      107.45     60.42 o 
 -10   1  27       69.60      178.09     65.84 o 
  -9   1  27       65.18      132.13     58.52 o 
  -8   1  27        6.62      -32.53     44.65 o 
  -7   1  27      146.76      190.09     33.75 o 
  -6   1  27        1.59        1.52     20.76 o 
  -5   1  27       52.07       67.10     22.45 o 
  -4   1  27      108.01       97.38     21.96 o 
  -3   1  27      118.18      147.01     22.43 o 
  -2   1  27      139.65      161.38     26.69 o 
  -1   1  27      931.66      928.26     42.22 o 
   0   1  27        4.30        7.34     27.50 o 
   1   1  27     1157.17     1301.05     52.26 o 
   2   1  27      707.14      756.44     41.63 o 
   3   1  27        5.37       17.24     22.89 o 
   4   1  27       46.53       51.34     21.38 o 
   5   1  27       66.62       61.88     22.63 o 
   6   1  27       30.24       49.81     41.57 o 
   7   1  27       26.66       60.74     48.08 o 
   8   1  27       11.60       71.60     49.75 o 
   9   1  27       63.65       84.00     55.07 o 
 -10   2  27       11.52       41.76     86.67 o 
  -9   2  27        7.18       51.69     77.57 o 
  -8   2  27       51.81       84.70     74.07 o 
  -7   2  27        1.79      -12.60     34.56 o 
  -6   2  27       86.89       93.00     23.16 o 
  -5   2  27      425.73      467.69     39.45 o 
  -4   2  27      267.85      274.23     32.83 o 
  -3   2  27      850.50      898.42     44.75 o 
  -2   2  27     1014.62      974.21     43.25 o 
  -1   2  27      283.94      310.82     30.18 o 
   0   2  27       14.02       -4.29     16.80 o 
   1   2  27      280.42      262.32     28.88 o 
   2   2  27     1838.30     1762.79     56.00 o 
   3   2  27     1490.84     1413.86     52.00 o 
   4   2  27      110.67      112.85     28.01 o 
   5   2  27       49.97       28.39     25.61 o 
   6   2  27       10.34       20.76     42.69 o 
   7   2  27        3.88      -42.50     42.50 o 
   8   2  27      108.55      120.78     54.63 o 
   9   2  27       47.46       45.91     53.91 o 
  -9   3  27       22.63      -25.74     74.38 o 
  -8   3  27       10.76       -9.67     76.56 o 
  -7   3  27       18.77       25.77     34.63 o 
  -6   3  27      752.85      791.49     61.79 o 
  -5   3  27      131.16      183.27     61.84 o 
  -4   3  27      374.18      466.78     70.28 o 
  -3   3  27      237.56      262.00     28.86 o 
  -2   3  27      459.04      463.99     33.08 o 
  -1   3  27       83.20       93.96     25.33 o 
   0   3  27      607.99      629.36     37.19 o 
   1   3  27     1452.17     1463.65     50.70 o 
   2   3  27      562.55      554.66     59.90 o 
   3   3  27       99.49       77.67     51.74 o 
   4   3  27       90.06       70.96     27.68 o 
   5   3  27       20.45       47.33     27.09 o 
   6   3  27      174.10      214.24     48.51 o 
   7   3  27        0.07       -5.29     44.16 o 
   8   3  27        8.24       38.58     49.58 o 
  -9   4  27       38.23       69.60     95.57 o 
  -8   4  27        7.85      -77.22     77.22 o 
  -7   4  27       47.23       24.58     38.00 o 
  -6   4  27      107.75       47.69     39.20 o 
  -5   4  27      372.17      387.61     63.74 o 
  -4   4  27       76.55       66.24     36.15 o 
  -3   4  27      455.28      471.83     51.24 o 
  -2   4  27       31.33      -18.01     41.59 o 
  -1   4  27       23.96       23.08     33.24 o 
   0   4  27       19.30       -5.91     51.88 o 
   1   4  27      111.96      125.23     25.34 o 
   2   4  27      895.97      875.56     44.76 o 
   3   4  27       10.58        3.41     19.65 o 
   4   4  27       87.04       82.09     29.11 o 
   5   4  27       39.18      -25.54     25.54 o 
   6   4  27        0.13      -53.47     90.70 o 
   7   4  27      158.78      205.04     52.35 o 
   8   4  27        0.30       56.93     48.70 o 
  -8   5  27        9.11      119.47     92.82 o 
  -7   5  27       18.63        9.60     42.51 o 
  -6   5  27       11.97       -0.63     56.79 o 
  -5   5  27       11.16       -4.35     39.06 o 
  -4   5  27       28.84       30.57     38.83 o 
  -3   5  27        0.08       29.14     37.71 o 
  -2   5  27      367.02      309.90     48.06 o 
  -1   5  27      198.27      215.89     42.90 o 
   0   5  27      231.81      248.55     70.95 o 
   1   5  27      466.85      433.42     49.29 o 
   2   5  27       47.19       37.30     34.40 o 
   3   5  27       64.47       13.07     53.74 o 
   4   5  27       25.33       15.90     35.15 o 
   5   5  27       32.40       34.85     40.59 o 
   6   5  27       12.05       25.22     43.11 o 
   7   5  27       25.46       23.66     46.07 o 
  -7   6  27        0.02       62.55     41.62 o 
  -6   6  27       21.20       33.57     42.68 o 
  -5   6  27        0.92       17.13     39.54 o 
  -4   6  27       14.03       11.63     40.07 o 
  -3   6  27        7.37       69.17     39.96 o 
  -2   6  27        2.75      -24.30     39.29 o 
  -1   6  27       12.30      -36.27     36.27 o 
   0   6  27        6.35       40.36     36.19 o 
   1   6  27      211.84      203.26     43.29 o 
   2   6  27       55.88       36.95     36.90 o 
   3   6  27      218.50      223.28     42.23 o 
   4   6  27       19.77        1.58     36.38 o 
   5   6  27       62.00       29.43     60.35 o 
   6   6  27       12.93       11.21     69.56 o 
  -6   7  27        2.59       -2.01     77.15 o 
  -5   7  27      110.02       88.63     50.24 o 
  -4   7  27       59.25      138.87     97.48 o 
  -3   7  27        9.74      -14.46     40.83 o 
  -2   7  27      172.32      266.11     48.91 o 
  -1   7  27      179.79      111.35     45.07 o 
   0   7  27       33.01      -23.05     36.87 o 
   1   7  27        0.00       22.98     38.91 o 
   2   7  27       76.46       81.37     38.63 o 
   3   7  27      216.36      199.81     58.00 o 
   4   7  27        1.01      -36.49     36.49 o 
   5   7  27        0.51      -68.07     68.07 o 
  -5   8  27       21.03       17.43     56.23 o 
  -4   8  27       34.97       97.96     46.32 o 
  -3   8  27       13.03      -32.70     45.48 o 
  -2   8  27        2.30       29.65     54.45 o 
  -1   8  27        5.45       31.18     43.28 o 
   0   8  27       45.91       42.67     41.98 o 
   1   8  27       17.74       18.52     40.06 o 
   2   8  27      101.72      110.95     44.07 o 
   3   8  27       98.46       52.64     42.16 o 
 -10   0  28      138.50      147.47     89.62 o 
  -9   0  28        0.83       -8.81     75.02 o 
  -8   0  28      103.54       47.75     74.60 o 
  -7   0  28        0.18       -5.11     50.40 o 
  -6   0  28        1.58       17.57     31.64 o 
  -5   0  28      254.95      222.33     43.04 o 
  -4   0  28      360.15      407.92     41.89 o 
  -3   0  28     1397.56     1425.96     62.15 o 
  -2   0  28      129.22      166.97     70.48 o 
  -1   0  28      141.38      208.89     32.38 o 
   0   0  28        0.41       63.37     38.31 o 
   1   0  28      597.41      656.90     46.56 o 
   2   0  28     1049.19     1034.58     54.73 o 
   3   0  28     1947.34     2015.61     73.76 o 
   4   0  28       79.10       86.21     47.97 o 
   5   0  28        1.19        8.28     29.93 o 
   6   0  28       21.37        0.35     62.67 o 
   7   0  28       34.94      -12.70     66.18 o 
   8   0  28        5.99        8.08     69.17 o 
   9   0  28      106.07      287.27     86.58 o 
 -10   1  28       18.15       71.10     58.15 o 
  -9   1  28      122.07      113.77     57.89 o 
  -8   1  28       31.11       45.46     85.91 o 
  -7   1  28       30.86       35.86     25.17 o 
  -6   1  28       43.16       33.61     22.93 o 
  -5   1  28      137.57      176.20     25.50 o 
  -4   1  28        5.78        1.83     19.34 o 
  -3   1  28      155.46      164.33     23.15 o 
  -2   1  28        8.54       13.93     18.13 o 
  -1   1  28      434.98      486.61     34.62 o 
   0   1  28        6.33       -6.56     27.75 o 
   1   1  28      254.46      280.65     29.76 o 
   2   1  28      750.09      820.35     43.35 o 
   3   1  28     1342.63     1455.94     62.65 o 
   4   1  28      282.70      328.16     27.84 o 
   5   1  28      144.24      181.54     27.25 o 
   6   1  28      255.55      252.20     55.26 o 
   7   1  28        8.09      -18.97     46.05 o 
   8   1  28       43.41      -23.65     45.70 o 
   9   1  28        0.03       23.35     51.39 o 
  -9   2  28        5.11      -47.34     75.80 o 
  -8   2  28       12.76      -27.15     76.90 o 
  -7   2  28        3.36       -4.73     25.02 o 
  -6   2  28       27.09       -0.52     24.00 o 
  -5   2  28      485.42      494.12     33.09 o 
  -4   2  28      630.24      635.95     42.49 o 
  -3   2  28        0.00        9.51     24.07 o 
  -2   2  28       11.68       17.10     22.86 o 
  -1   2  28        0.12        9.42     21.31 o 
   0   2  28       18.30       28.52     18.44 o 
   1   2  28      427.18      441.09     33.84 o 
   2   2  28        0.39      -22.10     22.10 o 
   3   2  28      165.91      203.49     32.40 o 
   4   2  28      435.76      373.07     36.64 o 
   5   2  28      250.85      280.78     34.08 o 
   6   2  28      233.88      184.15     47.92 o 
   7   2  28       20.27        0.51     46.53 o 
   8   2  28        0.70      -17.12     47.92 o 
  -9   3  28       57.82       83.75     90.05 o 
  -8   3  28       18.09       15.52     85.23 o 
  -7   3  28      240.85      280.75    129.97 o 
  -6   3  28      576.23      635.77    102.21 o 
  -5   3  28        4.69       32.94     36.43 o 
  -4   3  28       35.02       19.87     33.96 o 
  -3   3  28      393.12      343.27     43.32 o 
  -2   3  28      285.55      292.78     29.56 o 
  -1   3  28      116.85      136.25     25.68 o 
   0   3  28       10.39       29.42     23.15 o 
   1   3  28      308.20      363.35     33.04 o 
   2   3  28      530.84      573.32     37.85 o 
   3   3  28      361.15      348.23     34.80 o 
   4   3  28       71.60      102.87     29.23 o 
   5   3  28        8.38       -0.34     26.63 o 
   6   3  28        0.01       12.61     57.59 o 
   7   3  28        0.60       42.88     51.91 o 
   8   3  28        5.04      -24.84     46.41 o 
  -9   4  28        4.81      121.84     90.25 o 
  -8   4  28        0.60        9.53     78.96 o 
  -7   4  28       27.05        2.62     39.39 o 
  -6   4  28        0.96       37.78     39.28 o 
  -5   4  28      409.80      472.46    107.94 o 
  -4   4  28      441.91      470.93     51.66 o 
  -3   4  28       28.26      107.54     37.12 o 
  -2   4  28      125.42      100.36     37.64 o 
  -1   4  28       14.13       67.10     40.71 o 
   0   4  28       39.69       77.01     34.45 o 
   1   4  28       44.71       26.64     23.70 o 
   2   4  28      192.36      179.84     29.01 o 
   3   4  28       41.00       13.15     25.42 o 
   4   4  28      138.50      164.58     30.55 o 
   5   4  28      321.03      317.07     44.04 o 
   6   4  28       89.01      107.59     45.12 o 
   7   4  28       13.08       84.38     46.90 o 
   8   4  28        4.15      -26.08     48.09 o 
  -8   5  28        3.02       38.25     91.57 o 
  -7   5  28        0.79       15.78     41.02 o 
  -6   5  28      109.16       69.54     43.51 o 
  -5   5  28       89.36       71.26     45.66 o 
  -4   5  28       20.06       25.84     36.72 o 
  -3   5  28       45.74       24.43     39.31 o 
  -2   5  28      241.92      239.86     45.18 o 
  -1   5  28      513.80      477.29     70.89 o 
   0   5  28      294.24      199.63     46.23 o 
   1   5  28       30.82       19.43     35.00 o 
   2   5  28      587.04      557.42    104.71 o 
   3   5  28       92.11       75.94     44.40 o 
   4   5  28       34.97       15.43     34.83 o 
   5   5  28        2.40       23.14     38.11 o 
   6   5  28       39.13       69.08     66.50 o 
   7   5  28        1.26       58.38     46.17 o 
  -7   6  28        6.86      -31.81     77.24 o 
  -6   6  28       51.26       37.84     43.16 o 
  -5   6  28       39.24        4.76     41.04 o 
  -4   6  28       14.84      -26.42     42.43 o 
  -3   6  28       79.05      112.47     42.58 o 
  -2   6  28       85.09       81.71     41.94 o 
  -1   6  28        3.22       -5.90     36.27 o 
   0   6  28      518.35      533.91    115.91 o 
   1   6  28       50.59       31.60     37.35 o 
   2   6  28      402.96      374.12     86.19 o 
   3   6  28      219.58      236.78     43.05 o 
   4   6  28        0.74      -16.37     34.22 o 
   5   6  28        1.93      -63.58     63.58 o 
   6   6  28        3.52      -56.03     69.79 o 
  -6   7  28       35.84       29.95     45.55 o 
  -5   7  28        4.18       44.48     45.28 o 
  -4   7  28      112.69      169.34     50.41 o 
  -3   7  28       26.97        2.93     40.80 o 
  -2   7  28        6.20      -35.01     57.11 o 
  -1   7  28        2.34      -11.91     39.87 o 
   0   7  28        2.73       12.56     39.17 o 
   1   7  28      140.93       98.73     41.13 o 
   2   7  28       53.02       44.14     50.59 o 
   3   7  28        2.20      -35.53     35.53 o 
   4   7  28        1.82       14.75     37.81 o 
   5   7  28        8.24       24.51     69.07 o 
  -4   8  28       83.79      145.63     49.59 o 
  -3   8  28       41.04       89.37     46.37 o 
  -2   8  28       54.29       24.14     80.13 o 
  -1   8  28        0.69      -42.14     51.86 o 
   0   8  28        0.01      -26.10     41.01 o 
   1   8  28       83.53      138.25     46.32 o 
   2   8  28        3.63      -71.69     75.11 o 
   3   8  28       11.16       23.19     43.49 o 
  -9   1  29       25.24       71.59    107.22 o 
  -8   1  29       27.00      -46.97     46.97 o 
  -7   1  29       17.00       -5.76     16.01 o 
  -6   1  29       88.20      140.88     30.49 o 
  -5   1  29       16.68       -6.24     22.19 o 
  -4   1  29        4.27       -8.00     28.27 o 
  -3   1  29      206.36      230.73     25.27 o 
  -2   1  29      582.96      593.34     33.04 o 
  -1   1  29        4.04       27.55     22.84 o 
   0   1  29      144.46      131.51     26.43 o 
   1   1  29      242.31      256.85     30.35 o 
   2   1  29     1580.65     1564.80     54.45 o 
   3   1  29       51.34       25.33     21.28 o 
   4   1  29      547.66      566.17     34.26 o 
   5   1  29       11.75        9.47     21.64 o 
   6   1  29       10.66       49.15     43.45 o 
   7   1  29       17.88      -39.38     39.38 o 
   8   1  29        0.66      -47.82     47.82 o 
  -9   2  29       11.27       24.91     83.83 o 
  -8   2  29        0.06       91.96     84.43 o 
  -7   2  29       23.67      -27.07     27.07 o 
  -6   2  29     1023.89     1012.97     71.37 o 
  -5   2  29       68.99       83.00     23.64 o 
  -4   2  29      680.76      778.03     46.00 o 
  -3   2  29        3.82        7.04     24.51 o 
  -2   2  29       10.63       20.16     22.95 o 
  -1   2  29        8.07      -12.68     21.20 o 
   0   2  29     1508.65     1392.51     68.63 o 
   1   2  29        0.09        3.33     49.79 o 
   2   2  29      720.01      705.66     58.18 o 
   3   2  29      260.44      273.56     32.37 o 
   4   2  29       38.22       53.59     26.64 o 
   5   2  29      131.90      183.51     31.93 o 
   6   2  29       59.25       88.49     45.53 o 
   7   2  29        6.81      -39.37     39.37 o 
   8   2  29        8.35       12.99     47.99 o 
  -9   3  29        0.00       32.44     81.86 o 
  -8   3  29       68.78      191.97     86.59 o 
  -7   3  29        7.73       59.84     48.37 o 
  -6   3  29      349.26      376.60     52.15 o 
  -5   3  29      307.98      271.16     54.24 o 
  -4   3  29       91.83       90.61     37.11 o 
  -3   3  29        2.83       10.20     23.37 o 
  -2   3  29        1.35       13.20     21.87 o 
  -1   3  29      404.62      446.06     34.46 o 
   0   3  29     1825.90     1680.29     64.34 o 
   1   3  29       56.04       46.37     24.21 o 
   2   3  29     1823.56     1743.95     58.74 o 
   3   3  29      833.62      726.01     45.04 o 
   4   3  29       23.70       32.09     29.65 o 
   5   3  29        1.11      -26.81     26.81 o 
   6   3  29        7.40      -33.75     40.21 o 
   7   3  29       49.00       24.85     48.34 o 
   8   3  29        7.70      -46.52     46.52 o 
  -8   4  29        2.25      -78.57     78.57 o 
  -7   4  29        8.91      -41.26     41.26 o 
  -6   4  29       82.70       44.09     44.88 o 
  -5   4  29      833.13      857.17     73.39 o 
  -4   4  29      563.81      583.01     56.88 o 
  -3   4  29        0.95       42.85     35.47 o 
  -2   4  29       14.51       91.28     37.08 o 
  -1   4  29       35.73       -8.71     61.25 o 
   0   4  29      220.45      200.88     41.28 o 
   1   4  29        7.49       38.70     23.55 o 
   2   4  29      147.07      237.17     31.40 o 
   3   4  29     1145.07     1036.17     61.96 o 
   4   4  29        0.47      -31.46     33.40 o 
   5   4  29       20.20       19.80     39.85 o 
   6   4  29        1.09       22.30     43.11 o 
   7   4  29       40.57       53.95     47.90 o 
  -8   5  29       42.07       -9.21     86.44 o 
  -7   5  29       32.56       54.72     41.74 o 
  -6   5  29      152.02      224.60    108.13 o 
  -5   5  29       66.35       24.37     38.38 o 
  -4   5  29       56.47       86.26     40.87 o 
  -3   5  29       42.83       29.57     36.16 o 
  -2   5  29      309.09      324.44     46.50 o 
  -1   5  29        0.02      -33.33     33.33 o 
   0   5  29       38.30       39.97     37.55 o 
   1   5  29      308.67      220.09     42.81 o 
   2   5  29      274.37      312.04     51.50 o 
   3   5  29       36.76       48.55     47.58 o 
   4   5  29      204.77      258.51     44.03 o 
   5   5  29       14.84      125.40     75.41 o 
   6   5  29        9.25        0.98     52.71 o 
   7   5  29        2.54      -42.34     42.34 o 
  -7   6  29        0.24      -38.88     42.88 o 
  -6   6  29        0.02       12.85     45.04 o 
  -5   6  29        5.38      -28.45     42.60 o 
  -4   6  29        6.67      -27.23     38.02 o 
  -3   6  29        1.47       37.96     72.85 o 
  -2   6  29       23.64       14.90     51.40 o 
  -1   6  29       44.63       22.18     51.94 o 
   0   6  29       42.40       31.22     39.32 o 
   1   6  29       76.43      151.28     44.03 o 
   2   6  29        0.16      -20.49     35.63 o 
   3   6  29        4.69       -1.57     58.69 o 
   4   6  29       45.82       46.94     38.47 o 
   5   6  29       34.55      112.49     76.70 o 
   6   6  29       73.21      -42.39     71.10 o 
  -6   7  29       83.20       39.86     45.96 o 
  -5   7  29        8.45       64.69     44.20 o 
  -4   7  29        9.81        3.88     41.31 o 
  -3   7  29        2.89      -13.17     40.44 o 
  -2   7  29        1.28       42.07     42.17 o 
  -1   7  29        5.01       18.50     40.51 o 
   0   7  29       13.60      110.65     44.32 o 
   1   7  29      120.68      169.24     45.58 o 
   2   7  29      298.07      333.16     49.96 o 
   3   7  29      186.23      115.58     49.34 o 
   4   7  29       86.63       59.77     61.73 o 
   5   7  29        6.84      -52.96     68.74 o 
  -4   8  29       17.36       35.77     49.72 o 
  -3   8  29       15.68       12.70     45.30 o 
  -2   8  29        4.90       -7.93     40.73 o 
  -1   8  29       18.45       24.07     43.56 o 
   0   8  29       63.52      -22.79     50.96 o 
   1   8  29      191.33      212.52     51.47 o 
   2   8  29        3.10      -54.80     54.80 o 
   3   8  29      178.96      176.45     49.26 o 
  -9   0  30      118.26      154.11     85.20 o 
  -8   0  30        6.42      -34.25     69.60 o 
  -7   0  30        6.24        2.95     22.09 o 
  -6   0  30     1388.92     1299.45     67.77 o 
  -5   0  30      283.91      296.47     42.72 o 
  -4   0  30      362.88      356.50     46.73 o 
  -3   0  30        0.10       -2.40     27.51 o 
  -2   0  30      172.97      173.61     34.38 o 
  -1   0  30        2.37       -0.75     26.06 o 
   0   0  30       27.13       53.82     70.70 o 
   1   0  30        0.54       -1.63     26.89 o 
   2   0  30     1487.75     1569.81     66.67 o 
   3   0  30      738.74      776.50     54.38 o 
   4   0  30     2782.91     2801.03     91.65 o 
   5   0  30      570.19      480.04     49.57 o 
   6   0  30      101.81      186.18     73.27 o 
   7   0  30      185.00      191.98     80.44 o 
   8   0  30       77.82      102.18     77.73 o 
  -9   1  30       17.16       13.50     53.63 o 
  -8   1  30        1.35       75.56     49.76 o 
  -7   1  30        3.04      -18.15     18.15 o 
  -6   1  30       46.85       47.71     23.77 o 
  -5   1  30       15.34       10.42     21.80 o 
  -4   1  30      109.63      144.12     24.60 o 
  -3   1  30      270.57      251.28     26.00 o 
  -2   1  30       20.99        8.17     23.11 o 
  -1   1  30       23.85       57.62     20.48 o 
   0   1  30       82.92       83.17     25.01 o 
   1   1  30     1071.57     1016.20     66.40 o 
   2   1  30       12.17       39.90     21.15 o 
   3   1  30       93.40       79.99     22.53 o 
   4   1  30        7.00       21.96     21.91 o 
   5   1  30       54.99       49.25     23.05 o 
   6   1  30        9.41       62.81     42.93 o 
   7   1  30       78.60      133.79     53.21 o 
   8   1  30       13.05       29.04     52.80 o 
  -9   2  30        2.19      -44.46     78.09 o 
  -8   2  30        5.18       33.19     81.10 o 
  -7   2  30      180.58      168.23     43.20 o 
  -6   2  30      345.61      347.33     41.96 o 
  -5   2  30      104.45      116.85     26.17 o 
  -4   2  30       21.07       35.24     30.00 o 
  -3   2  30       53.55       53.13     26.18 o 
  -2   2  30      162.82      180.87     40.26 o 
  -1   2  30       62.71       48.03     31.90 o 
   0   2  30       21.67       33.47     22.48 o 
   1   2  30        1.68       10.84     24.79 o 
   2   2  30      416.42      407.71     35.94 o 
   3   2  30      638.27      662.68     62.43 o 
   4   2  30        4.29        7.52     26.24 o 
   5   2  30       36.61       17.86     28.33 o 
   6   2  30      149.91      199.66     77.22 o 
   7   2  30        5.10      -44.10     44.10 o 
   8   2  30      186.99      145.43     57.13 o 
  -9   3  30       20.72      115.81     92.67 o 
  -8   3  30       24.79      114.89     90.85 o 
  -7   3  30        4.25      -34.02     82.03 o 
  -6   3  30        1.77       15.59     43.03 o 
  -5   3  30      105.36       76.26     37.69 o 
  -4   3  30       18.59       16.43     39.14 o 
  -3   3  30        0.09      -13.97     32.40 o 
  -2   3  30        3.33       34.16     24.67 o 
  -1   3  30      161.53      165.88     28.51 o 
   0   3  30       46.51      101.68     25.30 o 
   1   3  30       19.89       39.09     39.91 o 
   2   3  30       28.45       12.39     23.88 o 
   3   3  30       17.89        7.93     26.48 o 
   4   3  30       38.88       37.71     27.09 o 
   5   3  30      145.69      114.13     40.41 o 
   6   3  30       28.43       -9.88     41.11 o 
   7   3  30        5.14      -18.01     44.14 o 
   8   3  30        3.34       30.01     49.55 o 
  -8   4  30       69.09      137.02     88.10 o 
  -7   4  30       37.16      128.94    122.31 o 
  -6   4  30      228.99      245.89     47.37 o 
  -5   4  30        0.00       54.03     40.27 o 
  -4   4  30     1627.43     1390.15     98.58 o 
  -3   4  30     1522.91     1355.82     73.41 o 
  -2   4  30     1521.49     1529.70    234.62 o 
  -1   4  30      256.72      236.35     44.28 o 
   0   4  30      661.34      589.60     54.60 o 
   1   4  30      174.33      242.29     42.10 o 
   2   4  30     1659.97     1603.25     56.76 o 
   3   4  30      125.92      182.12     40.31 o 
   4   4  30      182.83      247.18     43.76 o 
   5   4  30        0.18      -29.29     38.89 o 
   6   4  30      146.48      203.92     52.91 o 
   7   4  30        0.08      -37.59     44.94 o 
  -8   5  30       25.24       -4.14     81.49 o 
  -7   5  30        2.99       11.30     51.80 o 
  -6   5  30       73.66      -13.55     61.40 o 
  -5   5  30      158.46      239.92     85.45 o 
  -4   5  30        1.96       35.81     40.13 o 
  -3   5  30       67.77       22.50     36.47 o 
  -2   5  30      136.55      165.92     43.74 o 
  -1   5  30      256.82      221.51     92.95 o 
   0   5  30      589.37      507.74     54.21 o 
   1   5  30      212.92      171.12     53.04 o 
   2   5  30        2.40      -21.59     53.39 o 
   3   5  30       25.55       22.21     44.94 o 
   4   5  30        0.23       30.39     38.85 o 
   5   5  30       21.73       -5.86     66.89 o 
   6   5  30        0.00       27.99     74.56 o 
   7   5  30       17.90      -21.50     45.40 o 
  -7   6  30        0.56       20.14     44.61 o 
  -6   6  30      142.18      170.07     49.19 o 
  -5   6  30        3.21       33.84     78.83 o 
  -4   6  30        7.99       11.10     40.90 o 
  -3   6  30       41.59      -26.32    114.61 o 
  -2   6  30       37.16       55.61     89.30 o 
  -1   6  30        7.19       97.73     40.96 o 
   0   6  30        8.54        9.74     70.36 o 
   1   6  30        5.99       31.89     66.97 o 
   2   6  30       47.98       48.17     38.32 o 
   3   6  30       53.91       61.31     38.70 o 
   4   6  30        0.24      -26.65     36.20 o 
   5   6  30       15.84       -5.64     65.75 o 
   6   6  30       27.97      -46.70     70.15 o 
  -6   7  30        4.18      147.08     61.97 o 
  -5   7  30        0.21       -7.28     43.09 o 
  -4   7  30       22.58      105.17     47.64 o 
  -3   7  30        5.69       15.25     42.09 o 
  -2   7  30        5.46      -40.60     40.60 o 
  -1   7  30        4.24       -4.01     39.55 o 
   0   7  30       19.81       43.76     42.28 o 
   1   7  30       47.75       70.20     53.19 o 
   2   7  30        6.31       66.32     41.61 o 
   3   7  30      174.16      180.69     45.78 o 
   4   7  30       30.57      121.78     42.87 o 
  -4   8  30       10.95      -18.37     51.98 o 
  -3   8  30        0.41      -41.87     80.24 o 
  -2   8  30       55.51       59.55     63.57 o 
  -1   8  30       50.41       57.12     45.09 o 
   0   8  30       22.63        7.91     47.48 o 
   1   8  30       15.44      -39.40     39.40 o 
   2   8  30      223.30      212.22     67.96 o 
  -9   1  31       37.45       13.92     54.08 o 
  -8   1  31      213.81      175.97     57.67 o 
  -7   1  31       54.47       47.66     22.11 o 
  -6   1  31       89.87       62.51     26.22 o 
  -5   1  31      391.07      441.14     33.22 o 
  -4   1  31       13.78        9.96     22.19 o 
  -3   1  31       11.64       -9.53     29.17 o 
  -2   1  31        4.05       18.31     20.50 o 
  -1   1  31       73.44       60.06     20.44 o 
   0   1  31      886.91      860.77     39.05 o 
   1   1  31       16.01       89.23     22.01 o 
   2   1  31      381.30      419.99     30.88 o 
   3   1  31      150.68      193.05     31.84 o 
   4   1  31      839.74      775.60     39.74 o 
   5   1  31        5.10       20.39     23.28 o 
   6   1  31       41.72       54.32     46.56 o 
   7   1  31      255.07      232.43     72.68 o 
   8   1  31       95.81      120.32     67.20 o 
  -9   2  31       47.25       14.17     78.97 o 
  -8   2  31      138.95       80.06     81.72 o 
  -7   2  31       54.57       35.38     21.64 o 
  -6   2  31       30.75       76.35     39.80 o 
  -5   2  31      269.09      284.18     29.93 o 
  -4   2  31      208.27      240.17     34.02 o 
  -3   2  31      248.34      269.46     32.74 o 
  -2   2  31      104.45       68.44     26.64 o 
  -1   2  31      430.49      427.75     45.80 o 
   0   2  31      239.19      228.53     30.28 o 
   1   2  31      143.02      155.44     28.99 o 
   2   2  31      415.04      368.53     36.85 o 
   3   2  31       44.24       50.68     27.07 o 
   4   2  31       98.84       50.50     28.59 o 
   5   2  31       47.75       20.10     28.92 o 
   6   2  31       65.23       24.40     44.75 o 
   7   2  31        7.67       14.61     46.24 o 
   8   2  31        4.52       29.47     69.87 o 
  -9   3  31       16.17       52.34     84.19 o 
  -8   3  31       73.41      189.25     91.74 o 
  -7   3  31       67.37       18.12     40.21 o 
  -6   3  31       51.61       26.94     40.11 o 
  -5   3  31      330.95      291.16     47.82 o 
  -4   3  31       13.31       38.96     56.90 o 
  -3   3  31        3.41       -5.82     31.46 o 
  -2   3  31      483.09      425.02     36.37 o 
  -1   3  31      540.11      561.94     39.24 o 
   0   3  31     1029.69      927.72     46.05 o 
   1   3  31       83.29      104.51     27.53 o 
   2   3  31     1835.08     1828.30     60.68 o 
   3   3  31        8.11      -24.30     24.30 o 
   4   3  31      413.20      475.69     40.60 o 
   5   3  31      171.52      183.67     35.05 o 
   6   3  31       37.26        7.89     44.29 o 
   7   3  31      143.57       71.81     52.54 o 
   8   3  31      394.40      438.78    104.56 o 
  -8   4  31        5.44      -79.67     79.67 o 
  -7   4  31        0.23        2.80     40.43 o 
  -6   4  31        0.58      -65.73     65.73 o 
  -5   4  31       64.22      129.00     60.12 o 
  -4   4  31       11.23        9.12     36.40 o 
  -3   4  31        1.59       34.10     38.44 o 
  -2   4  31        0.00      -14.34     32.91 o 
  -1   4  31      225.69      325.02     48.35 o 
   0   4  31        0.07      -13.82     33.98 o 
   1   4  31      294.32      304.70     44.95 o 
   2   4  31      394.76      429.01     38.98 o 
   3   4  31      198.09      204.62     42.45 o 
   4   4  31        0.91        7.87     29.00 o 
   5   4  31        4.93      -14.04     41.37 o 
   6   4  31       21.56      -13.22     43.79 o 
   7   4  31        4.78       18.03     48.91 o 
  -7   5  31        9.31       69.07     46.75 o 
  -6   5  31        5.41       -2.84     41.82 o 
  -5   5  31       72.18       57.27     83.71 o 
  -4   5  31      100.86      113.70     43.12 o 
  -3   5  31       66.82       38.67     37.23 o 
  -2   5  31      274.89      274.72     50.07 o 
  -1   5  31        0.39       39.02     36.65 o 
   0   5  31        4.63       16.27     35.49 o 
   1   5  31       32.16       57.88     35.29 o 
   2   5  31       87.31       55.73     36.43 o 
   3   5  31       15.84        2.14     37.02 o 
   4   5  31      258.86      300.38     68.56 o 
   5   5  31       67.56      112.62     73.90 o 
   6   5  31       30.94      157.53     83.41 o 
  -7   6  31       41.99       99.24     47.12 o 
  -6   6  31       52.49      -40.41     40.41 o 
  -5   6  31       11.25      -39.36     39.36 o 
  -4   6  31        0.35       -6.18     38.81 o 
  -3   6  31        0.46        1.92     46.18 o 
  -2   6  31       31.12       17.70     41.92 o 
  -1   6  31       42.70        3.40     38.94 o 
   0   6  31       13.81      -18.74     35.93 o 
   1   6  31       82.85      139.42     42.54 o 
   2   6  31       22.22       -6.81     57.19 o 
   3   6  31       41.29       -4.07     38.65 o 
   4   6  31        0.21      -14.16     33.59 o 
   5   6  31        7.34      -60.20     60.20 o 
  -5   7  31       19.38      -55.69     83.26 o 
  -4   7  31      122.08       10.48     45.24 o 
  -3   7  31        6.87       17.38     42.38 o 
  -2   7  31        5.46        6.61     56.11 o 
  -1   7  31       12.43       17.97     40.69 o 
   0   7  31       56.36       18.05     41.71 o 
   1   7  31        0.01       -6.98     48.97 o 
   2   7  31        0.56       16.31     40.17 o 
   3   7  31        0.87        9.79     38.84 o 
   4   7  31       19.62       -7.56     43.07 o 
  -3   8  31        1.99      -40.49     45.03 o 
  -2   8  31        0.03       64.72     45.95 o 
  -1   8  31       50.12       66.43     58.39 o 
   0   8  31       16.16      -25.92     83.63 o 
   1   8  31       54.86       73.11     45.28 o 
   2   8  31      271.67      133.28     47.67 o 
  -9   0  32       28.45       74.53     80.56 o 
  -8   0  32       36.70       11.89     68.85 o 
  -7   0  32      231.37      215.71     43.75 o 
  -6   0  32        5.81      -42.69     42.69 o 
  -5   0  32        8.45        6.66     38.07 o 
  -4   0  32      113.02      127.17     36.05 o 
  -3   0  32      151.66      105.62     64.36 o 
  -2   0  32       55.85       48.54     32.23 o 
  -1   0  32      654.88      674.61     50.88 o 
   0   0  32        4.54      -27.48     27.48 o 
   1   0  32     1807.69     1734.85     70.29 o 
   2   0  32      718.89      824.13     55.94 o 
   3   0  32      189.84      277.64     67.96 o 
   4   0  32      362.75      409.23     60.12 o 
   5   0  32      197.48      255.55    106.90 o 
   6   0  32      487.70      510.95     91.46 o 
   7   0  32       12.96      -15.49     68.10 o 
   8   0  32      300.66      352.12     96.04 o 
  -9   1  32       13.49      115.16     58.93 o 
  -8   1  32       16.26      -10.78     51.18 o 
  -7   1  32      100.27      120.68     26.85 o 
  -6   1  32       48.16       42.83     25.74 o 
  -5   1  32       27.11       39.79     30.83 o 
  -4   1  32       18.76       22.43     22.41 o 
  -3   1  32       61.85       51.47     22.91 o 
  -2   1  32      259.84      242.85     27.12 o 
  -1   1  32       49.87       26.05     21.48 o 
   0   1  32      191.95      210.46     25.78 o 
   1   1  32     1091.08     1061.07     43.16 o 
   2   1  32      111.50      144.50     24.83 o 
   3   1  32      116.37      109.78     24.73 o 
   4   1  32        0.37       30.43     22.57 o 
   5   1  32       15.83       -3.66     23.23 o 
   6   1  32       82.02        7.17     43.38 o 
   7   1  32       22.92       42.67     47.64 o 
   8   1  32      254.02      366.93     66.98 o 
  -9   2  32        1.66       21.33     86.59 o 
  -8   2  32        1.96       66.03     80.42 o 
  -7   2  32      170.09      192.38     31.28 o 
  -6   2  32      105.12       76.55     31.55 o 
  -5   2  32       45.43       52.57     26.68 o 
  -4   2  32        0.16       30.27     22.64 o 
  -3   2  32       14.69       -7.63     26.17 o 
  -2   2  32       75.70       62.52     27.29 o 
  -1   2  32       22.39       13.12     40.36 o 
   0   2  32       86.31       92.80     26.76 o 
   1   2  32       55.33      115.42     29.83 o 
   2   2  32       29.32       64.77     27.58 o 
   3   2  32       27.37       50.59     28.92 o 
   4   2  32       23.24      -24.12     26.20 o 
   5   2  32      290.13      283.30     30.31 o 
   6   2  32      117.28       45.83     46.34 o 
   7   2  32        0.07      -44.88     44.88 o 
   8   2  32       45.47       21.19     53.27 o 
  -9   3  32        1.30      116.14     95.60 o 
  -8   3  32       16.45      -29.58     77.21 o 
  -7   3  32        0.03      -41.99     54.74 o 
  -6   3  32       85.79      142.23     33.76 o 
  -5   3  32      422.99      415.94     52.98 o 
  -4   3  32       14.30      -45.61     54.58 o 
  -3   3  32       45.68       99.31     37.92 o 
  -2   3  32       49.70       29.18     25.16 o 
  -1   3  32      149.67      103.73     32.45 o 
   0   3  32       23.54       70.47     26.21 o 
   1   3  32      149.83      134.95     29.95 o 
   2   3  32       70.84      111.86     28.46 o 
   3   3  32        3.35      -28.40     28.40 o 
   4   3  32       21.96      101.41     49.46 o 
   5   3  32       54.05       39.98     30.02 o 
   6   3  32        6.59      -41.73     41.73 o 
   7   3  32       36.50       -7.63     47.41 o 
  -8   4  32       40.20       12.13     86.22 o 
  -7   4  32        0.54       28.14     52.92 o 
  -6   4  32       20.37       38.58     83.47 o 
  -5   4  32       50.85       67.14     41.71 o 
  -4   4  32      241.76      188.60     46.02 o 
  -3   4  32      205.57      235.76     69.52 o 
  -2   4  32      732.16      740.51     62.04 o 
  -1   4  32      203.75      186.00     43.45 o 
   0   4  32       42.04      128.68     62.28 o 
   1   4  32       33.46       68.64     42.19 o 
   2   4  32      211.43      230.87     32.87 o 
   3   4  32        5.35       20.47     19.00 o 
   4   4  32       11.33       37.59     29.45 o 
   5   4  32       38.71        5.53     43.29 o 
   6   4  32       25.66       46.89     46.34 o 
   7   4  32        6.26      -60.08     72.05 o 
  -7   5  32        5.14       19.92     45.64 o 
  -6   5  32       70.85       95.53     47.81 o 
  -5   5  32      487.64      481.13     60.06 o 
  -4   5  32       13.19      -23.14     38.42 o 
  -3   5  32      180.61      106.67     50.31 o 
  -2   5  32        9.51       54.64     39.18 o 
  -1   5  32       31.45       36.06     39.36 o 
   0   5  32        6.86      -34.72     34.72 o 
   1   5  32       39.96       27.34     55.03 o 
   2   5  32       34.75       55.71     37.91 o 
   3   5  32      130.94      158.00     64.21 o 
   4   5  32       43.84       28.77     61.11 o 
   5   5  32        2.63      121.33     75.43 o 
   6   5  32        0.14        6.06     76.92 o 
  -6   6  32       91.14      169.59     50.28 o 
  -5   6  32        0.00       62.86     46.37 o 
  -4   6  32       12.78       46.31     43.13 o 
  -3   6  32       26.14      -46.01     73.95 o 
  -2   6  32        1.82       66.06     44.15 o 
  -1   6  32        0.01      -38.23     38.23 o 
   0   6  32       14.48       15.89     39.90 o 
   1   6  32      863.09      831.78    134.89 o 
   2   6  32      100.11      122.11     42.67 o 
   3   6  32       23.08       -4.27     37.11 o 
   4   6  32        0.61      -31.92     33.62 o 
   5   6  32       64.11      173.66     81.73 o 
  -5   7  32      109.88      151.37     50.08 o 
  -4   7  32       15.30       28.35     46.06 o 
  -3   7  32        0.21       55.87     55.94 o 
  -2   7  32        0.54        9.30     42.44 o 
  -1   7  32        5.02      -21.10     40.79 o 
   0   7  32       66.40       72.72     43.88 o 
   1   7  32       36.35       -2.87     39.54 o 
   2   7  32       56.76       34.73     41.71 o 
   3   7  32        0.27      -35.67     47.20 o 
   4   7  32       27.88      -28.58     84.59 o 
  -3   8  32      110.79       88.26     60.71 o 
  -2   8  32       38.97       92.37     48.44 o 
  -1   8  32        0.06      -81.99    109.32 o 
   0   8  32       13.45        0.43     43.69 o 
   1   8  32       51.10       52.24     42.64 o 
  -9   1  33        1.41       64.99     81.06 o 
  -8   1  33       36.74       12.54     52.85 o 
  -7   1  33        5.51        1.71     25.13 o 
  -6   1  33       67.27      122.30     37.49 o 
  -5   1  33      205.84      197.13     28.47 o 
  -4   1  33       95.65       99.43     25.44 o 
  -3   1  33        0.06       12.42     21.62 o 
  -2   1  33        1.03       11.37     21.31 o 
  -1   1  33       44.20       21.90     29.47 o 
   0   1  33       18.47       81.10     22.28 o 
   1   1  33       87.76       91.12     23.44 o 
   2   1  33      686.44      763.45     39.58 o 
   3   1  33       43.62       46.58     38.59 o 
   4   1  33      446.78      412.34     33.46 o 
   5   1  33       11.83       20.82     23.85 o 
   6   1  33        0.00      -15.67     45.81 o 
   7   1  33      173.44      153.17     65.29 o 
   8   1  33      147.69      170.18     77.78 o 
  -9   2  33        3.48      -66.49     66.49 o 
  -8   2  33       94.02      129.06     89.70 o 
  -7   2  33       88.74      127.70     31.18 o 
  -6   2  33      108.79      126.57     42.15 o 
  -5   2  33      237.62      316.58     31.16 o 
  -4   2  33      171.94      163.78     26.79 o 
  -3   2  33       86.04       96.24     28.36 o 
  -2   2  33      137.98      143.93     44.93 o 
  -1   2  33        7.91       -5.40     15.91 o 
   0   2  33        5.05        3.94     25.79 o 
   1   2  33     3214.07     3079.08     94.49 o 
   2   2  33      615.17      703.23     56.01 o 
   3   2  33       50.57       52.79     29.12 o 
   4   2  33        0.78       -2.84     27.52 o 
   5   2  33        0.97       41.35     24.06 o 
   6   2  33       76.17       -4.44     60.39 o 
   7   2  33        0.13      -44.06     44.06 o 
  -8   3  33        8.12       -8.87     83.08 o 
  -7   3  33       41.65       86.57    120.50 o 
  -6   3  33      202.80      252.08     36.59 o 
  -5   3  33        0.33        2.30     47.95 o 
  -4   3  33      180.11      138.02     41.85 o 
  -3   3  33       31.19       12.94     36.00 o 
  -2   3  33       20.49       34.83     34.26 o 
  -1   3  33       86.29      127.03     28.25 o 
   0   3  33     1217.33     1149.47     50.28 o 
   1   3  33        1.83      -13.58     24.20 o 
   2   3  33       79.54       86.31     28.17 o 
   3   3  33      157.87      228.70     36.49 o 
   4   3  33       34.47       14.66     31.60 o 
   5   3  33        7.15      -36.92     36.92 o 
   6   3  33       26.45       74.97     48.31 o 
   7   3  33      395.85      465.70     67.02 o 
  -8   4  33       25.82       39.82     82.60 o 
  -7   4  33      131.69       71.03     47.49 o 
  -6   4  33        0.13      -32.69     39.50 o 
  -5   4  33       52.52       47.32     40.85 o 
  -4   4  33        7.29      -36.66     36.66 o 
  -3   4  33       81.82      115.63     41.04 o 
  -2   4  33       84.37      108.45     42.89 o 
  -1   4  33       70.97       53.76     38.97 o 
   0   4  33       75.59       73.38     37.00 o 
   1   4  33       78.88       50.92     35.83 o 
   2   4  33      178.51      236.31     65.17 o 
   3   4  33       22.05       20.27     19.29 o 
   4   4  33        0.02       13.45     30.42 o 
   5   4  33       20.98       -1.84     68.73 o 
   6   4  33       15.54      104.51    121.06 o 
   7   4  33        9.54      -29.24     46.95 o 
  -7   5  33       15.60      125.24     50.00 o 
  -6   5  33      141.66       62.34     42.42 o 
  -5   5  33      729.92      704.12     67.37 o 
  -4   5  33      156.98       83.66     84.15 o 
  -3   5  33        0.70      -34.57     34.57 o 
  -2   5  33       14.06        4.61     79.07 o 
  -1   5  33       82.23       45.12     36.78 o 
   0   5  33       27.35       -2.84     50.63 o 
   1   5  33       12.06       89.59     40.38 o 
   2   5  33      277.81      259.45     46.60 o 
   3   5  33       39.39       58.89     40.48 o 
   4   5  33      131.33      183.87     43.91 o 
   5   5  33       38.48      258.20     82.63 o 
   6   5  33       37.73       45.99     77.81 o 
  -6   6  33       47.44        7.06     46.38 o 
  -5   6  33       11.55        7.14     56.08 o 
  -4   6  33        2.64       56.28     44.31 o 
  -3   6  33        0.53      -38.37     38.37 o 
  -2   6  33       59.84       37.87     51.36 o 
  -1   6  33       11.19      -16.66     39.50 o 
   0   6  33       29.87       64.72     40.52 o 
   1   6  33       17.68       44.08     42.62 o 
   2   6  33       97.31      164.28     46.05 o 
   3   6  33        0.19       -2.96     87.91 o 
   4   6  33       38.38        4.14     58.49 o 
   5   6  33        0.00       77.74     74.31 o 
  -5   7  33       60.91       29.87     45.94 o 
  -4   7  33        1.43       18.10    135.35 o 
  -3   7  33       11.20        9.37     56.54 o 
  -2   7  33       17.99        4.68     42.17 o 
  -1   7  33       26.30       42.56     43.57 o 
   0   7  33       42.46       90.97     43.57 o 
   1   7  33       19.36       33.49     51.10 o 
   2   7  33        5.11      -46.70     49.32 o 
   3   7  33       66.34      125.56     43.40 o 
  -2   8  33        0.01       20.54    121.43 o 
  -1   8  33        0.34      -28.24     43.06 o 
   0   8  33        4.74       20.52     52.40 o 
  -9   0  34        0.00       19.35     76.05 o 
  -8   0  34        5.25       23.10     71.68 o 
  -7   0  34        8.01      -12.41     87.58 o 
  -6   0  34       86.35       32.94     37.25 o 
  -5   0  34      126.36      110.53     37.54 o 
  -4   0  34      102.53       67.89     46.02 o 
  -3   0  34      206.21      151.36     41.56 o 
  -2   0  34      108.21       97.03     33.16 o 
  -1   0  34       14.62       14.60     62.67 o 
   0   0  34      623.90      546.81     49.60 o 
   1   0  34       13.14       25.00     29.98 o 
   2   0  34      719.37      683.03     72.91 o 
   3   0  34       24.60        2.36     32.32 o 
   4   0  34       10.78        5.44     33.77 o 
   5   0  34      232.62      211.88     43.52 o 
   6   0  34       25.51        0.06     66.82 o 
   7   0  34      125.08       23.53     72.29 o 
   8   0  34        0.70       59.69     79.05 o 
  -9   1  34       47.72        6.44     78.76 o 
  -8   1  34        0.77       68.71     51.34 o 
  -7   1  34      283.59      229.85     32.07 o 
  -6   1  34       36.11       72.75     27.22 o 
  -5   1  34       39.78       18.11     23.51 o 
  -4   1  34      119.78      122.77     26.14 o 
  -3   1  34       83.03       47.64     22.92 o 
  -2   1  34      447.22      433.32     32.40 o 
  -1   1  34        2.40       23.07     22.71 o 
   0   1  34     1158.71     1094.92     49.23 o 
   1   1  34      120.30      110.54     26.12 o 
   2   1  34      599.35      650.01     37.24 o 
   3   1  34      406.11      435.97     34.05 o 
   4   1  34      817.25      758.78     41.30 o 
   5   1  34       18.76        0.73     25.44 o 
   6   1  34       72.47       54.13     57.12 o 
   7   1  34      129.91        0.93     50.48 o 
  -9   2  34       43.24      -17.88     84.11 o 
  -8   2  34      169.25      248.31     94.32 o 
  -7   2  34       14.57       30.23     27.36 o 
  -6   2  34      152.48      224.59     34.16 o 
  -5   2  34      202.03      162.22     31.34 o 
  -4   2  34      336.24      384.19     41.60 o 
  -3   2  34      380.18      344.66     37.06 o 
  -2   2  34        2.99        0.79     24.05 o 
  -1   2  34      222.09      213.12     30.83 o 
   0   2  34      533.89      507.15     40.74 o 
   1   2  34       15.74      109.30     29.26 o 
   2   2  34       87.48       80.22     28.63 o 
   3   2  34       44.95       30.82     45.78 o 
   4   2  34      108.24      111.90     31.87 o 
   5   2  34      159.83       94.88     39.84 o 
   6   2  34       12.34       19.35     47.47 o 
   7   2  34       72.88       71.95     51.47 o 
  -8   3  34      117.93      -12.87     82.04 o 
  -7   3  34       17.04       38.30     39.81 o 
  -6   3  34       19.61       54.71     31.18 o 
  -5   3  34       12.40       91.67     42.38 o 
  -4   3  34      364.22      339.37     48.75 o 
  -3   3  34       73.86       58.96     38.09 o 
  -2   3  34       21.39      -14.46     35.72 o 
  -1   3  34       69.23       93.07     40.70 o 
   0   3  34       81.04       90.31     28.23 o 
   1   3  34      427.23      407.76     88.65 o 
   2   3  34      298.07      324.14     36.56 o 
   3   3  34      181.66      233.90     33.76 o 
   4   3  34       36.62       55.70     29.12 o 
   5   3  34       23.18       23.42     41.89 o 
   6   3  34       62.72       92.01     49.67 o 
   7   3  34       21.57      -37.64     49.10 o 
  -8   4  34       69.46      -58.41     83.27 o 
  -7   4  34        0.00      -12.00     43.76 o 
  -6   4  34       21.51      -55.32     73.19 o 
  -5   4  34      111.91      108.20     45.10 o 
  -4   4  34       48.57      -38.74     52.08 o 
  -3   4  34        1.05      -14.89     91.67 o 
  -2   4  34        1.42        4.11     36.60 o 
  -1   4  34      196.70      200.39     45.00 o 
   0   4  34      772.17      729.84     62.68 o 
   1   4  34       13.16        4.59     35.60 o 
   2   4  34       36.93       52.97     38.51 o 
   3   4  34       59.42        0.94     19.28 o 
   4   4  34      294.52      250.47     36.71 o 
   5   4  34        2.04      -64.63     68.62 o 
   6   4  34       14.97       11.71     48.48 o 
  -7   5  34      127.02      237.86     89.84 o 
  -6   5  34       68.30        7.96     48.35 o 
  -5   5  34     1330.15     1279.32    119.52 o 
  -4   5  34      580.90      552.73     62.36 o 
  -3   5  34        3.15       18.55     38.89 o 
  -2   5  34      129.18      129.85     45.72 o 
  -1   5  34       75.36        7.00     38.53 o 
   0   5  34      437.42      514.89     59.61 o 
   1   5  34       97.97      105.25     42.30 o 
   2   5  34       90.10      116.20     41.23 o 
   3   5  34       12.71       15.86     37.79 o 
   4   5  34        2.24        4.66     39.20 o 
   5   5  34       48.21       -2.40     69.64 o 
   6   5  34       21.98      -29.78     77.17 o 
  -6   6  34       21.97       -0.98     44.88 o 
  -5   6  34       27.11       53.28     66.97 o 
  -4   6  34       13.66       74.92     44.88 o 
  -3   6  34       24.69       15.00     43.10 o 
  -2   6  34       30.25      -12.26     42.47 o 
  -1   6  34       26.11       47.26     65.23 o 
   0   6  34      191.63      357.72     53.02 o 
   1   6  34        1.41       47.72     39.86 o 
   2   6  34      156.49      177.57     46.58 o 
   3   6  34        3.07       -6.52     38.28 o 
   4   6  34        0.75       -1.17     38.01 o 
   5   6  34        4.76       87.92     74.87 o 
  -4   7  34        0.30       66.86    120.03 o 
  -3   7  34        2.93      -40.95     40.95 o 
  -2   7  34       12.53      -21.56     40.98 o 
  -1   7  34        0.68       26.97     43.30 o 
   0   7  34       56.31       61.61     43.93 o 
   1   7  34       66.42       74.50     44.79 o 
   2   7  34       36.76       61.52     41.67 o 
   3   7  34        0.00       -8.03     40.03 o 
  -9   1  35        0.30       -0.49     82.83 o 
  -8   1  35        7.80      -36.26     53.17 o 
  -7   1  35      119.69      154.12     34.75 o 
  -6   1  35       77.13       81.38     27.63 o 
  -5   1  35       33.44       39.81     25.66 o 
  -4   1  35       74.73      112.23     26.69 o 
  -3   1  35       21.28       64.21     24.27 o 
  -2   1  35        5.44       -4.17     21.90 o 
  -1   1  35       55.86       46.62     24.20 o 
   0   1  35     1085.06     1062.79     43.13 o 
   1   1  35       48.51      101.28     24.60 o 
   2   1  35      265.67      273.66     30.45 o 
   3   1  35       63.08       60.79     25.46 o 
   4   1  35      117.06      161.53     28.55 o 
   5   1  35        3.61      -13.16     24.83 o 
   6   1  35       89.19      154.26     51.15 o 
   7   1  35       21.07      121.18     57.98 o 
  -8   2  35      199.70      152.50     86.90 o 
  -7   2  35      643.88      676.01     47.79 o 
  -6   2  35      494.31      516.94     42.93 o 
  -5   2  35        0.31      -24.05     24.05 o 
  -4   2  35      202.85      202.87     28.91 o 
  -3   2  35      114.59      124.24     32.27 o 
  -2   2  35      192.50      184.88     41.69 o 
  -1   2  35      420.80      287.95     33.64 o 
   0   2  35       91.25      107.37     29.31 o 
   1   2  35       57.98       73.24     29.31 o 
   2   2  35        0.11       15.87     27.71 o 
   3   2  35       23.80        9.22     28.54 o 
   4   2  35        0.12       15.22     28.15 o 
   5   2  35      109.92      136.18     29.71 o 
   6   2  35      287.61      285.11     59.96 o 
   7   2  35       40.72       98.60     54.13 o 
  -8   3  35       12.00      -78.26     78.26 o 
  -7   3  35        8.04      -17.08     29.64 o 
  -6   3  35      112.41      100.91     32.14 o 
  -5   3  35       40.91        8.03     38.87 o 
  -4   3  35      606.55      658.12     62.49 o 
  -3   3  35      587.03      568.82     57.71 o 
  -2   3  35      142.94      152.41     43.33 o 
  -1   3  35       88.17       93.84     28.81 o 
   0   3  35      191.82      162.20     32.28 o 
   1   3  35       13.80       -0.15     22.68 o 
   2   3  35      104.61      125.23     30.48 o 
   3   3  35        9.78      -10.51     28.30 o 
   4   3  35       11.62      -28.43     28.43 o 
   5   3  35       38.89      -15.13     40.75 o 
   6   3  35       67.02      117.78     72.20 o 
   7   3  35      223.20      365.75     87.56 o 
  -7   4  35      174.66      225.68     98.60 o 
  -6   4  35      142.25      234.87     51.85 o 
  -5   4  35       30.88       46.28     72.84 o 
  -4   4  35        7.62      119.09     51.85 o 
  -3   4  35        2.28      -34.15     34.15 o 
  -2   4  35       36.61      -16.05     41.11 o 
  -1   4  35      103.26      136.55     41.74 o 
   0   4  35      143.46      162.98     43.58 o 
   1   4  35        0.89       -7.71     34.70 o 
   2   4  35       57.14       64.54     61.18 o 
   3   4  35      189.71      179.70     61.57 o 
   4   4  35      284.89      273.41     38.20 o 
   5   4  35        5.35       37.29     44.86 o 
   6   4  35       36.47        1.64     56.85 o 
  -7   5  35        0.08       32.06     48.06 o 
  -6   5  35       42.82      109.27     53.79 o 
  -5   5  35      318.66      354.64     58.31 o 
  -4   5  35      303.75      261.57     52.40 o 
  -3   5  35      264.26      330.49     56.55 o 
  -2   5  35        8.93        3.24     41.34 o 
  -1   5  35      162.81      185.68     45.17 o 
   0   5  35      101.43      206.89     61.31 o 
   1   5  35        8.27       32.48     39.06 o 
   2   5  35        8.29      -34.64     34.64 o 
   3   5  35       77.83       73.80     42.58 o 
   4   5  35       84.82       68.69     41.89 o 
   5   5  35       28.26      -62.49     69.67 o 
  -6   6  35       20.98       50.84     47.15 o 
  -5   6  35       85.03       67.11     48.48 o 
  -4   6  35       10.87       -1.64     43.80 o 
  -3   6  35       27.84       73.73     46.72 o 
  -2   6  35       27.35       -3.13     42.59 o 
  -1   6  35       25.40       71.60     42.96 o 
   0   6  35      225.16      265.70     93.15 o 
   1   6  35       17.21       60.75     43.80 o 
   2   6  35       54.87      106.70     47.59 o 
   3   6  35       46.43       45.10     82.21 o 
   4   6  35       47.28       80.05     62.02 o 
  -4   7  35        9.87      -16.60     43.18 o 
  -3   7  35       10.34      -11.54     44.98 o 
  -2   7  35       15.01       69.56     46.71 o 
  -1   7  35        0.15       16.02     43.80 o 
   0   7  35       95.87       94.11     46.74 o 
   1   7  35       53.97       16.52     43.48 o 
   2   7  35       23.94       52.50    101.47 o 
   3   7  35       27.40        5.66     42.39 o 
  -8   0  36      171.70      167.35     83.66 o 
  -7   0  36       39.29       93.54     42.05 o 
  -6   0  36       46.05       71.88     38.93 o 
  -5   0  36      121.97      150.72     40.04 o 
  -4   0  36      242.45      234.89     42.43 o 
  -3   0  36        4.62       11.13     32.62 o 
  -2   0  36        0.42       24.83     76.74 o 
  -1   0  36       71.31       87.23     36.99 o 
   0   0  36      117.64       86.79     54.74 o 
   1   0  36        2.92       -7.79     31.27 o 
   2   0  36       21.81       12.60     41.93 o 
   3   0  36       19.61        0.41     35.24 o 
   4   0  36      205.94      185.46     43.65 o 
   5   0  36        3.24       26.54     44.93 o 
   6   0  36      148.68      257.98     83.70 o 
   7   0  36       39.74      134.72     79.70 o 
  -8   1  36      116.41       43.72     77.44 o 
  -7   1  36       17.09       88.88     28.49 o 
  -6   1  36        2.29       46.23     27.14 o 
  -5   1  36       72.06       55.92     26.88 o 
  -4   1  36       13.31       47.70     25.03 o 
  -3   1  36        9.25       35.73     24.08 o 
  -2   1  36       10.82       41.94     23.39 o 
  -1   1  36      182.88      133.26     29.38 o 
   0   1  36       34.61      107.27     24.32 o 
   1   1  36      100.32      153.18     37.83 o 
   2   1  36       23.59       44.75     23.94 o 
   3   1  36       23.27       31.67     27.83 o 
   4   1  36      256.24      302.49     32.16 o 
   5   1  36       24.44       77.06     30.01 o 
   6   1  36       91.90       30.69     50.18 o 
   7   1  36      151.50      266.28     62.76 o 
  -8   2  36        3.54       22.93     82.33 o 
  -7   2  36       33.03        7.58     39.66 o 
  -6   2  36      264.04      352.10     39.10 o 
  -5   2  36       44.91       96.56     30.88 o 
  -4   2  36       73.72       50.14     24.59 o 
  -3   2  36      482.33      466.76     34.50 o 
  -2   2  36      470.74      490.49     52.91 o 
  -1   2  36        8.54       -8.23     24.06 o 
   0   2  36      314.34      291.17     35.95 o 
   1   2  36      711.04      704.96     47.27 o 
   2   2  36       11.59       22.25     27.86 o 
   3   2  36       47.67       66.02     31.34 o 
   4   2  36       52.18       60.71     25.53 o 
   5   2  36        0.84       -6.64     26.24 o 
   6   2  36       32.78       89.22     51.36 o 
   7   2  36        9.42       69.22     53.65 o 
  -8   3  36       10.47       71.39     87.11 o 
  -7   3  36        0.01       -4.48     30.44 o 
  -6   3  36       17.58       57.63     32.16 o 
  -5   3  36        5.15       35.83     41.98 o 
  -4   3  36      204.09      161.66     70.82 o 
  -3   3  36       91.32       80.43     39.97 o 
  -2   3  36      222.22      314.90     90.39 o 
  -1   3  36       46.04       37.27     38.87 o 
   0   3  36       17.59       15.53     26.10 o 
   1   3  36       28.80       42.26     22.30 o 
   2   3  36      127.17      142.80     32.55 o 
   3   3  36        4.10        9.95     28.83 o 
   4   3  36       14.20      -17.74     30.88 o 
   5   3  36       51.56       34.59     42.06 o 
   6   3  36       19.89       47.80     47.79 o 
  -7   4  36        2.94       22.49     45.74 o 
  -6   4  36      220.97      211.25     50.16 o 
  -5   4  36        5.19      -17.33     39.86 o 
  -4   4  36       31.36       16.25     42.07 o 
  -3   4  36       25.91       82.54     40.57 o 
  -2   4  36      119.03       86.40     44.48 o 
  -1   4  36       46.22       48.18     69.23 o 
   0   4  36       35.75      100.70     40.93 o 
   1   4  36       31.14       60.70     39.03 o 
   2   4  36       37.02       30.50     38.67 o 
   3   4  36       25.09       20.17     66.43 o 
   4   4  36      214.88      239.89     38.02 o 
   5   4  36       51.36       33.73     73.32 o 
   6   4  36        3.73      -44.86     44.86 o 
  -6   5  36        1.57       10.28     76.71 o 
  -5   5  36       18.17       44.84     68.01 o 
  -4   5  36       18.15       84.43     64.61 o 
  -3   5  36       22.44       50.25     42.40 o 
  -2   5  36       25.41       37.80     40.79 o 
  -1   5  36      208.31      132.88     42.60 o 
   0   5  36        3.96       10.58     39.58 o 
   1   5  36       30.87       17.05     40.86 o 
   2   5  36       10.29       66.94     39.67 o 
   3   5  36       14.14       43.73     43.02 o 
   4   5  36       54.68       90.80     43.35 o 
   5   5  36       57.78       91.41     79.44 o 
  -5   6  36       61.88       42.18     47.30 o 
  -4   6  36        6.88       42.23     47.06 o 
  -3   6  36       15.23       15.29     72.70 o 
  -2   6  36        8.40       48.79     77.80 o 
  -1   6  36       21.57      -14.00     42.77 o 
   0   6  36       25.19       -6.75     48.57 o 
   1   6  36      151.55      183.43     48.33 o 
   2   6  36        5.17       69.85     43.64 o 
   3   6  36      167.05      259.29     51.92 o 
   4   6  36      361.22      292.23     52.88 o 
  -3   7  36       23.54       16.52     59.34 o 
  -2   7  36        1.33       40.16     66.29 o 
  -1   7  36       53.51      -24.49     65.35 o 
   0   7  36        0.03      -27.96     43.11 o 
   1   7  36       23.56      -13.00     43.18 o 
   2   7  36       63.56       30.95     53.20 o 
  -8   1  37        5.96        2.50     74.74 o 
  -7   1  37      137.03      162.43     31.89 o 
  -6   1  37       64.04       58.93     27.67 o 
  -5   1  37       17.55       13.94     27.68 o 
  -4   1  37       26.83       69.84     25.81 o 
  -3   1  37      324.21      352.19     33.01 o 
  -2   1  37      101.73       83.97     32.56 o 
  -1   1  37       16.04       23.62     22.53 o 
   0   1  37      330.83      385.43     32.98 o 
   1   1  37       13.98       46.86     24.25 o 
   2   1  37      104.21       53.94     25.47 o 
   3   1  37       53.06       58.92     24.73 o 
   4   1  37       29.39       14.87     36.28 o 
   5   1  37       25.11        5.46     26.12 o 
   6   1  37      115.88      141.93     56.07 o 
   7   1  37        8.18        5.21     52.47 o 
  -8   2  37       33.00      102.62     83.21 o 
  -7   2  37       67.48       98.93     49.14 o 
  -6   2  37       25.20       55.11     31.08 o 
  -5   2  37       32.86       14.08     29.74 o 
  -4   2  37        0.01      -23.59     23.59 o 
  -3   2  37       31.49       29.92     22.83 o 
  -2   2  37       55.58       32.24     25.43 o 
  -1   2  37        4.64       23.63     25.90 o 
   0   2  37       30.54       28.12     28.18 o 
   1   2  37       22.72       31.25     45.61 o 
   2   2  37        9.08       26.46     29.13 o 
   3   2  37        1.48        1.75     24.32 o 
   4   2  37        3.73      -13.23     24.40 o 
   5   2  37       57.48       94.81     35.95 o 
   6   2  37        4.47      -11.73     43.80 o 
   7   2  37        2.09       51.48     51.13 o 
  -8   3  37        4.31       -0.42     80.07 o 
  -7   3  37       44.97       12.30     31.77 o 
  -6   3  37       21.21      110.79     32.92 o 
  -5   3  37       73.80      101.32     37.17 o 
  -4   3  37      116.73       86.16     41.86 o 
  -3   3  37        1.81       25.75     39.01 o 
  -2   3  37      357.69      364.08     93.64 o 
  -1   3  37       12.23        9.33     36.69 o 
   0   3  37      109.19      117.18     41.99 o 
   1   3  37      162.12      184.04     43.43 o 
   2   3  37       69.29        8.75     34.03 o 
   3   3  37        6.98        3.05     51.06 o 
   4   3  37        9.27       -6.06     34.01 o 
   5   3  37       20.08       -6.83     41.49 o 
   6   3  37       30.60      125.74     68.34 o 
  -7   4  37        7.73       -7.26     45.39 o 
  -6   4  37       14.17       19.70     83.76 o 
  -5   4  37        4.91        2.65     39.95 o 
  -4   4  37       45.35        5.97     41.58 o 
  -3   4  37       88.73       67.76     41.85 o 
  -2   4  37      402.76      458.51     57.55 o 
  -1   4  37       97.20        5.70     68.07 o 
   0   4  37        3.27        6.04     37.37 o 
   1   4  37        7.47       23.05     37.85 o 
   2   4  37      123.17      177.39     44.49 o 
   3   4  37       40.09       24.13     76.57 o 
   4   4  37       15.01       31.20     40.74 o 
   5   4  37        4.77      -16.73     87.92 o 
   6   4  37       25.17       53.56     50.21 o 
  -6   5  37        0.66      -45.64     45.64 o 
  -5   5  37        1.05      -31.75     64.37 o 
  -4   5  37       99.97      190.52     51.17 o 
  -3   5  37        1.32       15.16     41.36 o 
  -2   5  37       18.18       45.60     41.41 o 
  -1   5  37       11.38      -12.68     69.10 o 
   0   5  37        0.60       16.32     86.49 o 
   1   5  37      217.97      290.75     51.37 o 
   2   5  37       78.77       83.06     43.33 o 
   3   5  37        0.41       16.99     54.67 o 
   4   5  37       44.85      -17.67     39.04 o 
   5   5  37       13.21      -43.93     70.96 o 
  -5   6  37        9.39       76.44     49.04 o 
  -4   6  37        5.33      -42.40     42.40 o 
  -3   6  37        0.32      -19.27     50.52 o 
  -2   6  37        6.17       -9.62     44.12 o 
  -1   6  37        6.43      -41.85     41.85 o 
   0   6  37       75.78       25.80     44.45 o 
   1   6  37       62.04      137.75     48.48 o 
   2   6  37       11.33      -15.77     40.68 o 
   3   6  37       18.32       21.45     41.97 o 
   4   6  37        0.82       23.16     75.09 o 
  -3   7  37        0.85       83.55     87.16 o 
  -2   7  37        1.45      -24.60     43.98 o 
  -1   7  37        0.02       32.29     67.52 o 
   0   7  37      143.36       87.53     50.21 o 
   1   7  37       45.47       55.82     46.54 o 
  -8   0  38       24.60      130.55     82.51 o 
  -7   0  38       18.22      -29.97     45.18 o 
  -6   0  38        0.84      -58.54     64.34 o 
  -5   0  38        0.16       12.85     36.04 o 
  -4   0  38      186.05      244.95     43.83 o 
  -3   0  38      201.30      209.03     41.32 o 
  -2   0  38       94.03      154.41     49.39 o 
  -1   0  38      226.88      303.13     77.86 o 
   0   0  38        8.52        8.15     52.44 o 
   1   0  38       44.73       -3.06     34.39 o 
   2   0  38     1106.69     1267.86     72.18 o 
   3   0  38      553.99      515.20     63.16 o 
   4   0  38       64.29       66.00     39.52 o 
   5   0  38       13.60       93.69     52.71 o 
   6   0  38      123.00      117.34     75.04 o 
   7   0  38      176.68      103.96     82.10 o 
  -8   1  38       10.47        8.16     75.52 o 
  -7   1  38       68.06       22.38     31.24 o 
  -6   1  38      199.65      173.07     31.50 o 
  -5   1  38        1.59      -11.28     23.90 o 
  -4   1  38       86.76      129.51     29.01 o 
  -3   1  38      244.90      251.12     31.07 o 
  -2   1  38       29.19       66.43     26.00 o 
  -1   1  38       90.98       12.28     23.81 o 
   0   1  38      187.50      177.19     28.08 o 
   1   1  38      708.83      732.24     41.24 o 
   2   1  38       18.26       30.08     25.81 o 
   3   1  38       22.95      -32.34     32.34 o 
   4   1  38        0.22        6.67     24.80 o 
   5   1  38        0.08       10.23     26.32 o 
   6   1  38      133.34       39.25    114.33 o 
   7   1  38       50.28       16.07     52.58 o 
  -8   2  38        5.22      105.70     83.86 o 
  -7   2  38        0.01      -28.91     28.91 o 
  -6   2  38        4.16       11.32     29.29 o 
  -5   2  38      214.99      219.30     35.73 o 
  -4   2  38        0.49      -22.06     26.94 o 
  -3   2  38        0.04      -20.95     20.95 o 
  -2   2  38       27.88        5.59     29.12 o 
  -1   2  38       47.05       12.53     28.49 o 
   0   2  38       44.07      -19.18     29.24 o 
   1   2  38      505.44      491.54     43.65 o 
   2   2  38        6.78       -0.56     28.57 o 
   3   2  38      185.44      204.37     31.17 o 
   4   2  38       21.24       56.05     27.89 o 
   5   2  38       74.72       77.53     37.43 o 
   6   2  38        3.26       43.55     47.67 o 
  -7   3  38      108.96       68.83     55.66 o 
  -6   3  38        6.56       -0.11     31.72 o 
  -5   3  38       17.17       11.10     30.42 o 
  -4   3  38       35.65       45.62     41.35 o 
  -3   3  38       44.86      106.76     42.83 o 
  -2   3  38        0.00       39.77     65.51 o 
  -1   3  38        3.20      102.48     40.98 o 
   0   3  38        0.01      -10.25     35.51 o 
   1   3  38       40.51        5.44     20.33 o 
   2   3  38       91.13       87.72     32.69 o 
   3   3  38        1.40       40.42     29.78 o 
   4   3  38        0.19      -17.85     29.31 o 
   5   3  38        1.03       26.56     46.05 o 
   6   3  38       10.11      -49.97     80.38 o 
  -7   4  38       27.34      118.45     51.09 o 
  -6   4  38       30.06      129.02     49.32 o 
  -5   4  38       26.53        0.44     41.25 o 
  -4   4  38       28.14        5.42     68.48 o 
  -3   4  38      164.19      117.52     45.70 o 
  -2   4  38        0.15      -23.51     38.38 o 
  -1   4  38        0.07       40.76     39.20 o 
   0   4  38      135.45      107.25     65.69 o 
   1   4  38       11.65       -9.99     36.02 o 
   2   4  38      124.01      127.03     42.56 o 
   3   4  38      169.66      193.11     55.06 o 
   4   4  38      104.04      105.94     57.17 o 
   5   4  38       16.22        9.28     74.18 o 
  -6   5  38       10.24        5.45     46.09 o 
  -5   5  38       12.53      -30.37     75.28 o 
  -4   5  38      259.16      200.41     53.73 o 
  -3   5  38       73.45       58.52     45.15 o 
  -2   5  38       62.06       14.72     40.61 o 
  -1   5  38       22.85       27.67     40.39 o 
   0   5  38       60.84       22.04     38.67 o 
   1   5  38       80.52      104.77     54.90 o 
   2   5  38      100.74      106.63     43.63 o 
   3   5  38       35.51       34.67     40.93 o 
   4   5  38        0.47       31.28     46.94 o 
  -5   6  38       64.16       83.06     51.96 o 
  -4   6  38        0.01       14.96     86.03 o 
  -3   6  38        5.71      -44.87     44.87 o 
  -2   6  38       28.68       59.95     43.97 o 
  -1   6  38       67.04       73.29     46.79 o 
   0   6  38        8.88      -12.36     43.51 o 
   1   6  38        9.56      -17.24     42.61 o 
   2   6  38       65.66       60.78     90.54 o 
   3   6  38       97.12       -8.28     41.95 o 
  -2   7  38        3.40       19.74     59.38 o 
  -1   7  38       43.13       80.18     45.98 o 
   0   7  38        9.67      -25.51     58.80 o 
   1   7  38        2.97       33.04     44.42 o 
  -8   1  39      117.67       82.36     84.44 o 
  -7   1  39       15.73       14.29     49.80 o 
  -6   1  39        5.75        1.60     26.91 o 
  -5   1  39       45.77      100.83     29.17 o 
  -4   1  39        4.88       15.92     33.59 o 
  -3   1  39      239.55      325.01     33.01 o 
  -2   1  39       10.32       -7.89     24.25 o 
  -1   1  39       16.59       43.56     24.18 o 
   0   1  39        4.24       55.13     28.39 o 
   1   1  39      504.71      510.13     37.48 o 
   2   1  39       47.57       36.09     26.14 o 
   3   1  39       91.74       63.91     27.63 o 
   4   1  39      544.48      495.48     41.54 o 
   5   1  39       30.89        7.64     28.11 o 
   6   1  39        0.24      -30.41     50.00 o 
  -7   2  39       15.42      -31.74     31.74 o 
  -6   2  39       31.97        5.42     30.43 o 
  -5   2  39      382.84      379.63     42.15 o 
  -4   2  39       93.04       77.80     34.60 o 
  -3   2  39        1.44       -8.94     31.90 o 
  -2   2  39        0.91       24.44     19.75 o 
  -1   2  39       45.46       20.98     23.12 o 
   0   2  39       18.09       39.03     24.08 o 
   1   2  39       57.68      136.30     26.97 o 
   2   2  39      158.52      193.38     31.02 o 
   3   2  39       21.99       33.91     32.46 o 
   4   2  39        3.62       46.51     27.92 o 
   5   2  39       32.65       32.26     35.67 o 
   6   2  39       17.50       13.62     47.37 o 
  -7   3  39       21.93       49.42     34.38 o 
  -6   3  39        1.54      -10.71     30.90 o 
  -5   3  39       31.55       59.62     32.45 o 
  -4   3  39       49.76       52.23     54.92 o 
  -3   3  39      299.60      371.32     54.19 o 
  -2   3  39       23.16       91.32     40.16 o 
  -1   3  39      141.95       93.16     39.73 o 
   0   3  39        2.85       66.50     38.41 o 
   1   3  39        0.21       17.63     23.01 o 
   2   3  39       58.91       66.14     34.15 o 
   3   3  39        0.09      -29.30     52.05 o 
   4   3  39        1.36       18.20     31.34 o 
   5   3  39      122.89      156.45     40.52 o 
   6   3  39      125.14      209.75     59.30 o 
  -6   4  39        0.19       49.38     33.90 o 
  -5   4  39       64.66      102.48     47.22 o 
  -4   4  39        7.43       -9.36     86.42 o 
  -3   4  39        8.00       50.88     42.45 o 
  -2   4  39       56.67      -11.77     90.76 o 
  -1   4  39        2.77      -22.20     38.32 o 
   0   4  39       16.29      -27.17     37.60 o 
   1   4  39       84.86      112.78     66.08 o 
   2   4  39       95.45       74.65     46.95 o 
   3   4  39       25.89        6.10     38.92 o 
   4   4  39        0.01        4.05     38.56 o 
   5   4  39       52.83      166.23     85.51 o 
  -6   5  39        5.71       74.95     76.97 o 
  -5   5  39       11.30      -35.25     80.39 o 
  -4   5  39      433.13      435.98     61.68 o 
  -3   5  39        6.32       -2.57     41.81 o 
  -2   5  39        6.39       64.76     48.52 o 
  -1   5  39        0.03      -20.42     40.37 o 
   0   5  39      137.06      141.51     45.58 o 
   1   5  39        1.94       29.68     40.83 o 
   2   5  39        7.01       -9.07     51.35 o 
   3   5  39       79.64       46.23     41.69 o 
   4   5  39        2.66       -6.19     39.73 o 
  -4   6  39       36.68       18.95     46.84 o 
  -3   6  39       15.44       18.34     47.39 o 
  -2   6  39        4.13       24.74     45.71 o 
  -1   6  39       45.02       52.43     74.64 o 
   0   6  39       71.23       10.84     43.11 o 
   1   6  39       37.87       21.69     42.71 o 
   2   6  39      197.79      201.71     53.00 o 
   3   6  39      157.61       97.23     49.31 o 
  -8   0  40        8.14       12.05     77.68 o 
  -7   0  40       25.85       47.71     41.84 o 
  -6   0  40       43.23       67.22     42.25 o 
  -5   0  40        2.85      -13.29     65.05 o 
  -4   0  40       41.04       15.65     36.07 o 
  -3   0  40        0.43       -0.74     75.62 o 
  -2   0  40        7.94       37.15     35.23 o 
  -1   0  40       42.04       28.93     34.70 o 
   0   0  40      141.41      169.25     41.94 o 
   1   0  40       71.25       93.25     54.71 o 
   2   0  40       74.89      122.44     40.62 o 
   3   0  40       96.68       73.53     39.35 o 
   4   0  40       16.65       42.05     43.23 o 
   5   0  40      200.03      199.85     69.54 o 
   6   0  40       41.76      128.47     77.85 o 
  -7   1  40       40.32       30.28     59.57 o 
  -6   1  40       95.40       72.26     28.89 o 
  -5   1  40      184.78      191.65     31.33 o 
  -4   1  40       44.62       67.49     30.78 o 
  -3   1  40        8.51       12.30     25.25 o 
  -2   1  40        7.74       45.67     25.43 o 
  -1   1  40       58.33       43.22     26.16 o 
   0   1  40       88.50      109.02     27.36 o 
   1   1  40       27.61       57.53     26.45 o 
   2   1  40       94.58       99.39     28.12 o 
   3   1  40      162.66      113.34     36.28 o 
   4   1  40        3.66       -5.04     26.19 o 
   5   1  40      133.13       84.10     38.23 o 
   6   1  40       40.18       13.89     52.29 o 
  -7   2  40        8.89       52.09     38.27 o 
  -6   2  40        0.42       37.11     32.43 o 
  -5   2  40      154.21       98.99     33.79 o 
  -4   2  40       14.07       23.80     36.82 o 
  -3   2  40        3.71       14.05     22.02 o 
  -2   2  40       96.12       86.60     35.52 o 
  -1   2  40        9.93       -5.81     23.34 o 
   0   2  40      263.02      266.68     31.20 o 
   1   2  40      243.20      286.85     32.85 o 
   2   2  40      303.19      298.52     33.93 o 
   3   2  40       29.37       55.13     27.94 o 
   4   2  40       81.71      103.64     29.76 o 
   5   2  40        3.21        2.69     33.77 o 
   6   2  40        0.29       96.18     51.44 o 
  -7   3  40        2.89       32.89     33.16 o 
  -6   3  40       33.21       39.15     33.20 o 
  -5   3  40        8.00       44.29     33.41 o 
  -4   3  40        2.10       42.26     31.75 o 
  -3   3  40      235.13      244.92     49.98 o 
  -2   3  40      171.81      146.32     70.50 o 
  -1   3  40        0.78       62.17     39.17 o 
   0   3  40       13.10      -27.00     37.35 o 
   1   3  40       69.72       70.02     39.94 o 
   2   3  40       52.68       30.42     30.81 o 
   3   3  40        7.01        5.17     34.32 o 
   4   3  40        1.32       26.39     32.27 o 
   5   3  40        1.76       59.81     53.04 o 
  -6   4  40       22.37       40.22     37.90 o 
  -5   4  40      119.30      205.00     50.13 o 
  -4   4  40        0.71       35.65     62.42 o 
  -3   4  40        4.67      -39.74     39.74 o 
  -2   4  40        0.00      -15.89     37.72 o 
  -1   4  40        3.78       -2.45     39.63 o 
   0   4  40       47.88       41.93     89.75 o 
   1   4  40        0.42      -30.30     38.50 o 
   2   4  40        0.22       36.58     45.79 o 
   3   4  40       35.11        9.19     40.44 o 
   4   4  40      283.83      288.05     53.43 o 
   5   4  40      162.50       74.08     82.54 o 
  -5   5  40       24.95       36.10     82.56 o 
  -4   5  40      148.85      265.24    105.65 o 
  -3   5  40        3.84       51.40     66.71 o 
  -2   5  40        4.98      -25.21     40.30 o 
  -1   5  40        2.11      -37.56     40.76 o 
   0   5  40       63.29       80.56     44.47 o 
   1   5  40       35.52      -13.80     45.64 o 
   2   5  40       69.70       65.81     42.60 o 
   3   5  40       20.20       81.99     50.89 o 
   4   5  40       42.40       88.05     45.75 o 
  -4   6  40        4.40      -29.44     94.64 o 
  -3   6  40        0.16       -7.96     48.19 o 
  -2   6  40       42.49      111.88     50.44 o 
  -1   6  40       91.98       81.47     49.05 o 
   0   6  40       66.00      132.88     49.73 o 
   1   6  40      255.61      347.16     58.94 o 
   2   6  40       50.49       40.22     45.35 o 
  -7   1  41       91.91       85.63     35.77 o 
  -6   1  41        1.45       -7.65     39.19 o 
  -5   1  41      118.68       74.64     29.33 o 
  -4   1  41       39.76       32.23     26.30 o 
  -3   1  41       49.23       39.46     27.14 o 
  -2   1  41      177.84      231.63     31.83 o 
  -1   1  41       25.45       51.50     26.35 o 
   0   1  41       10.53       17.99     24.41 o 
   1   1  41       96.00       18.85     36.97 o 
   2   1  41      183.84      235.72     31.50 o 
   3   1  41        2.05       12.14     25.72 o 
   4   1  41       25.29       -7.42     26.09 o 
   5   1  41       45.24       66.08     37.87 o 
   6   1  41       14.39       77.38     53.88 o 
  -7   2  41       30.27       57.89     38.74 o 
  -6   2  41        1.65       -1.17     33.03 o 
  -5   2  41       61.37       55.18     52.45 o 
  -4   2  41       60.63       60.05     48.28 o 
  -3   2  41        1.96      -14.63     29.29 o 
  -2   2  41       64.78       97.89     25.47 o 
  -1   2  41       63.53       56.07     26.91 o 
   0   2  41      398.65      434.84     37.49 o 
   1   2  41       49.05       60.97     27.10 o 
   2   2  41      118.97      138.61     29.30 o 
   3   2  41       23.76       11.02     26.63 o 
   4   2  41       67.53       66.41     28.82 o 
   5   2  41       28.65        0.87     68.14 o 
  -7   3  41       37.54       55.12     38.18 o 
  -6   3  41      129.44      167.78     39.37 o 
  -5   3  41        1.14      -28.99     28.99 o 
  -4   3  41      284.73      326.32     81.10 o 
  -3   3  41       25.80       72.46     54.30 o 
  -2   3  41       33.66       -5.37     38.04 o 
  -1   3  41       22.74       39.89     39.08 o 
   0   3  41      113.18      201.62     46.79 o 
   1   3  41        0.13       46.40     40.12 o 
   2   3  41        0.00       -2.17     30.85 o 
   3   3  41      214.01      223.76     39.01 o 
   4   3  41       79.99       79.61     33.86 o 
   5   3  41        4.10        6.02     37.15 o 
  -6   4  41       18.23      -42.42     57.43 o 
  -5   4  41        4.59      -25.39     42.79 o 
  -4   4  41        1.06       36.02     43.64 o 
  -3   4  41       11.71       -1.64     43.97 o 
  -2   4  41       21.31      -25.54     41.28 o 
  -1   4  41        4.22      -25.43     39.63 o 
   0   4  41       81.91      111.87     44.20 o 
   1   4  41        2.12      -38.29     38.79 o 
   2   4  41        1.45      -37.64     37.64 o 
   3   4  41       21.04       50.89     41.12 o 
   4   4  41       12.07       94.75     61.97 o 
  -5   5  41       81.48       40.13     47.85 o 
  -4   5  41       33.32       -4.48     81.53 o 
  -3   5  41        0.34      -42.63     42.66 o 
  -2   5  41       23.08       15.31     44.34 o 
  -1   5  41        2.25      -36.82     39.73 o 
   0   5  41      103.61       28.76    128.91 o 
   1   5  41       18.35       22.05     41.72 o 
   2   5  41       65.46       22.52     46.28 o 
   3   5  41        2.37      -35.82     41.59 o 
  -3   6  41        3.06      -45.47     45.47 o 
  -2   6  41       19.78      -19.43     45.29 o 
  -1   6  41        0.02      -18.14     45.00 o 
   0   6  41       50.51       80.59     48.96 o 
   1   6  41       13.78       68.86     45.98 o 
  -7   0  42       62.67      118.44     48.20 o 
  -6   0  42       43.23       29.96     42.37 o 
  -5   0  42       42.90       22.02     38.27 o 
  -4   0  42       11.77        2.05     47.27 o 
  -3   0  42       19.51       89.71     39.78 o 
  -2   0  42        3.18      -14.87     36.39 o 
  -1   0  42      237.29      217.76     43.53 o 
   0   0  42      888.99      890.54     67.45 o 
   1   0  42      127.89      125.74     41.41 o 
   2   0  42      177.17       96.69     45.67 o 
   3   0  42       23.99       82.46     40.96 o 
   4   0  42       41.38       40.74     54.95 o 
   5   0  42        2.72        0.40     42.29 o 
  -7   1  42        0.01       51.45     56.89 o 
  -6   1  42       13.26       45.15     34.23 o 
  -5   1  42      159.34      172.58     32.34 o 
  -4   1  42       67.50      142.61     35.84 o 
  -3   1  42       17.07      -20.77     29.29 o 
  -2   1  42      305.87      227.79     32.12 o 
  -1   1  42       83.31       92.63     28.57 o 
   0   1  42       83.02       87.18     28.74 o 
   1   1  42      152.44      151.70     30.33 o 
   2   1  42      396.69      358.88     36.63 o 
   3   1  42       41.98       55.76     28.71 o 
   4   1  42        5.75       23.95     28.60 o 
   5   1  42        0.10       -2.13     36.59 o 
  -7   2  42       20.19       15.03     43.74 o 
  -6   2  42        0.58       29.96     34.53 o 
  -5   2  42        2.62      -30.93     30.93 o 
  -4   2  42       96.77      115.78     35.03 o 
  -3   2  42      161.09      169.92     37.31 o 
  -2   2  42      489.53      491.16     37.78 o 
  -1   2  42      154.35      148.74     29.30 o 
   0   2  42       88.27      138.23     30.02 o 
   1   2  42      508.58      482.78     39.20 o 
   2   2  42      294.10      295.35     35.35 o 
   3   2  42       14.59       28.55     28.20 o 
   4   2  42      164.87      180.64     33.35 o 
   5   2  42       14.54      -32.90     35.72 o 
  -6   3  42       38.40       49.98     33.52 o 
  -5   3  42        0.27      -30.25     30.25 o 
  -4   3  42        5.94       34.13     33.22 o 
  -3   3  42       96.58      136.54     50.76 o 
  -2   3  42        4.38      -32.36     32.36 o 
  -1   3  42       11.52       -0.82     43.03 o 
   0   3  42       91.34       54.99     41.65 o 
   1   3  42        3.15       -8.54     38.74 o 
   2   3  42       42.58       53.54     39.58 o 
   3   3  42       39.14       43.12     32.38 o 
   4   3  42       20.24       -2.46     26.95 o 
   5   3  42        5.55       16.37     43.97 o 
  -6   4  42        0.00       -1.74     57.41 o 
  -5   4  42        0.00       63.75     45.99 o 
  -4   4  42       44.45      -39.12     44.65 o 
  -3   4  42        8.22       75.82     46.85 o 
  -2   4  42        2.27        2.94     77.02 o 
  -1   4  42      115.40      115.79     46.23 o 
   0   4  42       25.46      -10.65     42.95 o 
   1   4  42       78.61       51.27     48.31 o 
   2   4  42       26.28        5.07     38.03 o 
   3   4  42       49.99       13.01     41.55 o 
   4   4  42        0.15       13.54     42.40 o 
  -4   5  42       27.06       10.96     70.26 o 
  -3   5  42        2.44        1.87     45.31 o 
  -2   5  42       85.07       49.35     50.16 o 
  -1   5  42      105.26       59.27     45.61 o 
   0   5  42      135.68       85.70     53.76 o 
   1   5  42        6.72       28.09     54.99 o 
   2   5  42       37.29      -30.25     43.21 o 
   3   5  42        0.13       39.23     44.14 o 
  -2   6  42        0.20       -4.07     46.54 o 
  -1   6  42        5.44       17.85     63.98 o 
   0   6  42       38.74      139.18     66.02 o 
  -7   1  43        0.31       65.31     35.34 o 
  -6   1  43       10.93       39.07     58.26 o 
  -5   1  43       71.64       68.55     29.10 o 
  -4   1  43       63.75      108.94     30.82 o 
  -3   1  43        7.57       14.10     36.13 o 
  -2   1  43       32.45       22.12     26.14 o 
  -1   1  43        0.34        9.15     26.59 o 
   0   1  43      136.26      170.90     31.19 o 
   1   1  43       37.05        7.26     27.37 o 
   2   1  43      409.03      345.69     36.52 o 
   3   1  43       52.50       60.35     29.07 o 
   4   1  43        0.00      -10.89     27.92 o 
   5   1  43        7.46       20.21     36.26 o 
  -6   2  43       63.22       50.97     34.63 o 
  -5   2  43      118.79      140.40     37.14 o 
  -4   2  43      451.97      482.76     67.48 o 
  -3   2  43       29.65       49.46     32.16 o 
  -2   2  43       10.90       60.81     32.06 o 
  -1   2  43        4.03       -3.34     25.96 o 
   0   2  43       39.26       71.96     26.68 o 
   1   2  43        0.00        3.35     26.54 o 
   2   2  43      139.18      139.11     30.76 o 
   3   2  43      157.78      180.94     32.34 o 
   4   2  43        0.84      -17.46     27.62 o 
   5   2  43       18.47        6.90     38.50 o 
  -6   3  43        6.30       19.03     33.39 o 
  -5   3  43       50.52      103.87     34.89 o 
  -4   3  43        8.49      -31.99     31.99 o 
  -3   3  43       87.63      160.80     37.20 o 
  -2   3  43        4.95      -42.76     46.88 o 
  -1   3  43       13.08       64.35     42.30 o 
   0   3  43      235.00      230.99     48.76 o 
   1   3  43      112.15      131.29     44.38 o 
   2   3  43      135.36       96.98     45.45 o 
   3   3  43        5.46      -23.30     26.35 o 
   4   3  43        2.09      -28.22     28.22 o 
  -5   4  43        0.04      -37.50     37.50 o 
  -4   4  43       12.85       47.21     46.12 o 
  -3   4  43       28.23      -24.73     44.76 o 
  -2   4  43       10.85      -29.22     40.31 o 
  -1   4  43       70.67       60.87     45.20 o 
   0   4  43       66.43       70.83     76.52 o 
   1   4  43      174.95       95.24     47.89 o 
   2   4  43        0.18       29.45     43.63 o 
   3   4  43       15.12      -27.21     43.41 o 
  -4   5  43        6.45      -35.74     43.62 o 
  -3   5  43       10.95       58.02     46.05 o 
  -2   5  43        0.51        1.27     43.56 o 
  -1   5  43        3.12       -5.05     63.35 o 
   0   5  43       31.63       -3.07     42.86 o 
   1   5  43       11.45      -42.88     42.88 o 
   2   5  43      154.28      165.20     50.85 o 
  -7   0  44       10.68      -50.64     50.64 o 
  -6   0  44        2.08       83.91     43.57 o 
  -5   0  44        0.27      -16.57     37.75 o 
  -4   0  44      109.78      182.73     46.81 o 
  -3   0  44       46.93       64.96     40.61 o 
  -2   0  44      132.85      147.15     42.51 o 
  -1   0  44      278.38      255.08     47.69 o 
   0   0  44      119.12       21.62     38.67 o 
   1   0  44       91.05       43.87     50.14 o 
   2   0  44      212.49      258.50     67.69 o 
   3   0  44       47.58       62.56     43.29 o 
   4   0  44        0.43        2.78     40.81 o 
   5   0  44       46.38      146.51     77.13 o 
  -6   1  44        0.07       -0.35     37.86 o 
  -5   1  44        1.84       45.34     29.45 o 
  -4   1  44      253.26      237.39     35.14 o 
  -3   1  44      107.12      105.35     33.90 o 
  -2   1  44       53.80      111.19     29.76 o 
  -1   1  44      204.62      235.79     33.48 o 
   0   1  44       94.87       85.80     29.31 o 
   1   1  44        0.82       -5.69     26.56 o 
   2   1  44      110.00       85.38     29.77 o 
   3   1  44      152.38      162.91     32.33 o 
   4   1  44       59.64       85.55     31.77 o 
   5   1  44       40.95       38.39     38.69 o 
  -6   2  44        3.32       10.76     32.84 o 
  -5   2  44      155.35      119.88     36.20 o 
  -4   2  44      364.09      356.80     44.28 o 
  -3   2  44      113.61      142.59     36.19 o 
  -2   2  44      123.99       95.75     33.56 o 
  -1   2  44        3.34       24.77     26.09 o 
   0   2  44       17.21      -26.61     26.61 o 
   1   2  44      298.02      259.01     34.12 o 
   2   2  44      378.47      417.75     42.91 o 
   3   2  44       12.07       15.24     28.37 o 
   4   2  44       97.61       58.56     31.56 o 
  -6   3  44        4.19       48.68     39.84 o 
  -5   3  44       43.21       61.40     36.98 o 
  -4   3  44       18.82       70.12     39.16 o 
  -3   3  44       12.48       21.99     32.65 o 
  -2   3  44       29.77       52.20     33.27 o 
  -1   3  44        0.89       46.03     43.30 o 
   0   3  44       79.17       94.26     45.05 o 
   1   3  44       41.44       42.75     39.94 o 
   2   3  44        7.89       37.75     40.10 o 
   3   3  44        6.47       67.13     32.65 o 
   4   3  44       70.43       66.42     31.08 o 
  -5   4  44        6.25       17.32     34.55 o 
  -4   4  44       71.19       79.01     49.03 o 
  -3   4  44        0.25       -1.04    106.78 o 
  -2   4  44       13.31      -32.50     66.32 o 
  -1   4  44       88.31       86.91     73.46 o 
   0   4  44        9.76       52.26     43.14 o 
   1   4  44       45.06       63.66     43.25 o 
   2   4  44        1.67      -40.06     40.06 o 
   3   4  44       44.12      -27.60     42.59 o 
  -3   5  44        2.79       16.47     47.07 o 
  -2   5  44       20.76      -12.44     56.01 o 
  -1   5  44       49.82       92.91     48.26 o 
   0   5  44      103.93       44.77     47.58 o 
   1   5  44        7.34       15.27     45.21 o 
  -6   1  45        0.03      -30.99     32.01 o 
  -5   1  45      369.02      415.48     45.85 o 
  -4   1  45        9.74       11.70     35.23 o 
  -3   1  45        0.02       20.41     26.48 o 
  -2   1  45       28.96       44.60     37.97 o 
  -1   1  45      879.16      767.10     59.79 o 
   0   1  45       75.14       54.11     29.52 o 
   1   1  45        0.00      -25.98     25.98 o 
   2   1  45      180.76      183.40     32.75 o 
   3   1  45       17.55       -9.27     27.28 o 
   4   1  45       18.04       27.25     29.02 o 
  -6   2  45        8.18       44.64     37.33 o 
  -5   2  45        7.06       -0.36     33.31 o 
  -4   2  45       35.23       77.58     35.78 o 
  -3   2  45        1.74      -27.42     31.51 o 
  -2   2  45       28.46       20.04     30.78 o 
  -1   2  45        7.91       45.37     31.65 o 
   0   2  45        5.82       31.87     28.44 o 
   1   2  45      105.56      110.28     41.88 o 
   2   2  45      311.06      311.57     37.09 o 
   3   2  45        3.28        0.70     28.22 o 
   4   2  45        9.95      -28.00     28.00 o 
  -5   3  45      168.84      135.05     38.51 o 
  -4   3  45       23.28       30.22     36.86 o 
  -3   3  45        3.26        4.91     32.33 o 
  -2   3  45        0.03       45.61     43.53 o 
  -1   3  45        0.56      -30.75     31.89 o 
   0   3  45        0.33        2.86     31.76 o 
   1   3  45        2.73       34.12     33.38 o 
   2   3  45       44.05       46.40     33.54 o 
   3   3  45       59.02       90.12     35.44 o 
  -4   4  45        0.76      -46.13     46.13 o 
  -3   4  45       49.14       58.97     55.17 o 
  -2   4  45       14.93       26.51     44.65 o 
  -1   4  45        3.49      -24.85     42.83 o 
   0   4  45        2.20       29.56     43.99 o 
   1   4  45        2.07       76.14     45.46 o 
   2   4  45       42.25       49.08     46.92 o 
  -2   5  45        0.00       -3.13     44.88 o 
  -1   5  45        3.25       18.51     46.63 o 
   0   5  45       94.27       61.09     49.56 o 
   1   5  45       34.64      -39.00     52.21 o 
  -6   0  46       34.67       -3.12     43.57 o 
  -5   0  46       81.48       38.20     44.27 o 
  -4   0  46       45.13       34.18     45.93 o 
  -3   0  46       70.37       87.55     43.87 o 
  -2   0  46       48.39       42.46     39.94 o 
  -1   0  46        0.89       -1.72     38.59 o 
   0   0  46      290.99      297.66     60.48 o 
   1   0  46      359.91      369.98     54.44 o 
   2   0  46       74.52      114.12     44.06 o 
   3   0  46      103.45      120.97     46.42 o 
   4   0  46        6.35      -41.09     41.09 o 
  -6   1  46        0.20       60.42     33.56 o 
  -5   1  46      317.80      367.69     45.50 o 
  -4   1  46       24.13        3.51     27.25 o 
  -3   1  46       20.07      -10.69     28.16 o 
  -2   1  46        5.68        9.60     27.47 o 
  -1   1  46        0.15       28.25     28.36 o 
   0   1  46      130.68      112.27     30.54 o 
   1   1  46        8.64      -14.83     27.81 o 
   2   1  46        0.67      -26.10     26.10 o 
   3   1  46        2.43       15.50     38.26 o 
   4   1  46        1.18       23.44     29.45 o 
  -5   2  46      112.45      105.67     47.14 o 
  -4   2  46      279.39      309.88     44.69 o 
  -3   2  46      113.87      135.20     36.63 o 
  -2   2  46       22.90       93.14     60.57 o 
  -1   2  46       25.66       52.25     32.92 o 
   0   2  46        4.03       16.43     28.20 o 
   1   2  46      176.40      195.73     33.31 o 
   2   2  46       54.37       68.16     31.03 o 
   3   2  46       15.18       53.13     30.21 o 
   4   2  46        3.47       60.00     54.87 o 
  -5   3  46        1.65        4.52     33.77 o 
  -4   3  46       45.30       55.63     36.26 o 
  -3   3  46       66.70       28.59     35.40 o 
  -2   3  46       18.13      110.04     57.59 o 
  -1   3  46        1.21      -18.35     40.35 o 
   0   3  46        8.93       14.23     47.83 o 
   1   3  46        4.23       -5.05     32.55 o 
   2   3  46       44.22       64.52     46.46 o 
   3   3  46       57.73      111.99     37.43 o 
  -4   4  46       39.63       32.58     41.61 o 
  -3   4  46        4.56       37.78     46.82 o 
  -2   4  46        0.10       11.60     73.71 o 
  -1   4  46       20.26      -40.36     40.55 o 
   0   4  46      130.82      132.23     48.69 o 
   1   4  46       70.74      117.40     49.28 o 
   2   4  46       50.29       11.76     62.43 o 
  -5   1  47       50.14       43.04     34.93 o 
  -4   1  47        7.87        2.59     31.37 o 
  -3   1  47       74.10       80.99     31.07 o 
  -2   1  47      119.45       80.11     30.72 o 
  -1   1  47      191.04      199.00     34.37 o 
   0   1  47        0.12       13.75     27.79 o 
   1   1  47       26.80       15.14     28.96 o 
   2   1  47        2.33      -27.44     27.44 o 
   3   1  47       34.00       35.48     29.85 o 
  -5   2  47       12.25       -9.61     34.61 o 
  -4   2  47        0.14        5.50     34.24 o 
  -3   2  47        0.01        0.16     32.31 o 
  -2   2  47        7.31       23.77     39.48 o 
  -1   2  47       13.48       11.68     31.80 o 
   0   2  47        0.38       42.41     33.69 o 
   1   2  47      303.81      266.85     36.30 o 
   2   2  47       97.74      130.55     32.84 o 
   3   2  47       52.54       58.25     30.33 o 
  -4   3  47       40.01       48.81     38.22 o 
  -3   3  47        6.03       40.97     34.28 o 
  -2   3  47        2.04        9.06     33.22 o 
  -1   3  47        0.04       29.21     34.65 o 
   0   3  47       95.20      119.86     41.34 o 
   1   3  47       12.26        2.01     32.63 o 
   2   3  47       27.04       -7.38     32.85 o 
  -3   4  47        3.49      -13.96     34.25 o 
  -2   4  47        0.53      -18.09     63.72 o 
  -1   4  47       23.83       58.71     45.71 o 
   0   4  47       74.72      151.27     49.56 o 
   1   4  47      113.54      127.02     57.74 o 
  -5   0  48       18.04       14.08     43.96 o 
  -4   0  48       14.41       -6.47     38.87 o 
  -3   0  48        1.36      -34.00     38.85 o 
  -2   0  48       47.93       32.58     41.37 o 
  -1   0  48      108.85      153.97     46.33 o 
   0   0  48      342.56      450.38     99.35 o 
   1   0  48      122.27      159.68     58.68 o 
   2   0  48        7.30       63.44     44.15 o 
   3   0  48        2.01       99.12     45.49 o 
  -5   1  48      134.19      141.87     39.84 o 
  -4   1  48        9.94      -31.03     31.03 o 
  -3   1  48        0.10        9.69     30.20 o 
  -2   1  48        4.85       11.14     28.53 o 
  -1   1  48       14.01        7.65     29.79 o 
   0   1  48       72.70       76.65     31.04 o 
   1   1  48      271.61      289.18     37.81 o 
   2   1  48        5.00       38.10     30.11 o 
   3   1  48       31.52       -2.22     28.93 o 
  -4   2  48        7.68       73.59     35.35 o 
  -3   2  48        3.19      -12.21     32.99 o 
  -2   2  48        0.22       31.13     33.73 o 
  -1   2  48       33.42       23.26     33.60 o 
   0   2  48       57.09       83.95     36.01 o 
   1   2  48        4.47       16.62     29.88 o 
   2   2  48       62.07       62.42     31.07 o 
  -3   3  48        2.10       18.96     34.09 o 
  -2   3  48        0.01       -2.14     33.28 o 
  -1   3  48        3.06       35.41     34.81 o 
   0   3  48       25.84      -11.59     34.60 o 
   1   3  48        0.42      -17.78     33.29 o 
   2   3  48       55.03       -8.41     33.82 o 
  -1   4  48        0.38      107.95     48.47 o 
  -4   1  49       54.07       29.72     35.52 o 
  -3   1  49        4.75       10.55     47.02 o 
  -2   1  49       13.96       -1.15     28.12 o 
  -1   1  49       41.07       43.01     30.77 o 
   0   1  49      229.02      247.41     70.94 o 
   1   1  49       31.89       46.97     30.29 o 
   2   1  49       25.94      -26.12     29.78 o 
  -4   2  49       66.54       70.92     36.05 o 
  -3   2  49       18.19       28.53     33.98 o 
  -2   2  49       35.04        6.42     33.21 o 
  -1   2  49        3.02      -33.15     33.15 o 
   0   2  49      297.95      383.63     49.77 o 
   1   2  49       43.92      125.08     50.96 o 
   2   2  49       48.26       29.97     31.26 o 
  -3   3  49       22.07      -20.11     38.06 o 
  -2   3  49       91.79       85.49     38.93 o 
  -1   3  49       38.05       32.88     47.64 o 
   0   3  49       70.81       80.20     37.18 o 
   1   3  49        0.03       -5.82     34.67 o 
  -4   0  50        9.99      -35.35     41.57 o 
  -3   0  50        0.44       -5.61     41.56 o 
  -2   0  50       68.20       70.98     43.85 o 
  -1   0  50       99.75      162.97    101.74 o 
   0   0  50      522.29      535.60    108.62 o 
   1   0  50       13.45       76.50     44.43 o 
   2   0  50        0.18       10.91     41.32 o 
  -4   1  50       16.63      -18.28     48.98 o 
  -3   1  50        0.00      -27.78     33.35 o 
  -2   1  50       40.62       35.33     30.43 o 
  -1   1  50       28.77       61.19     39.44 o 
   0   1  50       37.14       76.32     31.43 o 
   1   1  50      149.86      157.55     34.73 o 
   2   1  50        0.91       39.52     41.30 o 
  -3   2  50       90.33      115.40     47.34 o 
  -2   2  50        6.40       32.60     34.82 o 
  -1   2  50       46.94      -14.13     34.56 o 
   0   2  50      147.89      177.67     41.85 o 
   1   2  50        0.20       25.07     50.66 o 
  -3   1  51        7.93       -5.76     39.31 o 
  -2   1  51        1.02        0.58     34.58 o 
  -1   1  51       76.10       74.04     34.78 o 
   0   1  51      330.10      287.64     38.10 o 
   1   1  51       59.79       35.97     41.52 o 
  -1   2  51       46.10       92.94     39.91 o 
  -1   0  52      194.20      181.85     67.19 o 
                                                 
